# Supplementary material for: Crosstalk Signaling Between the Epithelial and Non-Epithelial Compartments of the Mouse Inner Ear
Source: J Assoc Res Otolaryngol. 2025 Mar 13;26(2):127–45. doi: 10.1007/s10162-025-00980-7 (PMC11996748; doi:10.1007/s10162-025-00980-7)
Supplement: Supplementary file 1 — Supplementary file1 (XLSX 576 KB) [file 10162_2025_980_MOESM1_ESM.xlsx]

## Sheet: fig1-heatmap-all-markers
Table S1	Differential gene expression among all 12 cell clusters. Related to Figure 1F
Differential gene expression using Wilcoxon Rank Sum Test
Top 25 genes from each cell cluster were used to generate heatmap in Figure 1F
pct.1 is percentage of cells expression indicated gene relative to all other clusters combined (pct.2)
p_val_adj is adjusted p-value using Bonferroni correction
gene	cluster	p_val	avg_log2FC	pct.1	pct.2	p_val_adj
Otor	Mesenchymal Cells	2.08806e-172	7.68906	0.982	0.064	5.36528e-168
Pou3f4	Mesenchymal Cells	3.35074e-168	8.48133	0.888	0.014	8.60973e-164
Dcn	Mesenchymal Cells	1.52848e-163	8.77999	0.901	0.03	3.92743e-159
Col1a2	Mesenchymal Cells	1.84067e-162	5.76971	0.991	0.097	4.72959e-158
Colec12	Mesenchymal Cells	2.13459e-162	6.70956	0.91	0.036	5.48484e-158
Car14	Mesenchymal Cells	5.38766e-154	6.85229	0.861	0.027	1.38436e-149
Atp1a2	Mesenchymal Cells	7.31354e-150	4.74927	0.973	0.098	1.87921e-145
Coch	Mesenchymal Cells	2.20924e-147	8.91652	0.834	0.031	5.67665e-143
Col3a1	Mesenchymal Cells	1.77507e-140	3.66521	0.96	0.081	4.56105e-136
Car3	Mesenchymal Cells	1.25827e-139	6.53013	0.951	0.142	3.23313e-135
Cacna1e	Mesenchymal Cells	5.33103e-139	7.18119	0.767	0.014	1.36981e-134
Apod	Mesenchymal Cells	1.54721e-135	4.91963	0.991	0.212	3.97555e-131
Cp	Mesenchymal Cells	4.72194e-129	4.81528	0.848	0.064	1.2133e-124
Fam180a	Mesenchymal Cells	1.64384e-121	7.48233	0.673	0.008	4.22386e-117
Pdgfra	Mesenchymal Cells	4.62756e-115	5.59768	0.825	0.098	1.18905e-110
Itih5	Mesenchymal Cells	6.24131e-114	3.60551	0.942	0.191	1.6037e-109
Pcca	Mesenchymal Cells	1.70798e-112	3.64895	0.852	0.093	4.38865e-108
Zic2	Mesenchymal Cells	3.05354e-111	3.96571	0.65	0.014	7.84608e-107
Col2a1	Mesenchymal Cells	4.21394e-111	5.38257	0.96	0.295	1.08277e-106
Cped1	Mesenchymal Cells	8.51202e-110	4.77693	0.834	0.111	2.18716e-105
Tgfbi	Mesenchymal Cells	1.15866e-108	6.56707	0.623	0.011	2.97718e-104
Trf	Mesenchymal Cells	3.81849e-108	6.18251	0.709	0.045	9.8116e-104
Ptn	Mesenchymal Cells	4.93568e-108	3.26304	1	0.601	1.26822e-103
Igfbp2	Mesenchymal Cells	6.57214e-108	3.11515	0.951	0.23	1.68871e-103
Nid2	Mesenchymal Cells	9.21083e-108	4.1297	0.749	0.055	2.36672e-103
Notch2	Mesenchymal Cells	2.46731e-107	3.48039	0.996	0.372	6.33975e-103
Cpxm1	Mesenchymal Cells	8.80803e-106	4.56497	0.758	0.071	2.26322e-101
Srgn	Mesenchymal Cells	7.7814e-104	3.73381	0.673	0.03	1.99943e-99
Col9a3	Mesenchymal Cells	1.12758e-103	4.309	0.924	0.298	2.89732e-99
Steap3	Mesenchymal Cells	2.67938e-101	6.07928	0.65	0.034	6.88465e-97
Wnt5a	Mesenchymal Cells	3.33186e-101	3.81577	0.933	0.257	8.56122e-97
Dab2	Mesenchymal Cells	3.3706e-101	3.77204	0.686	0.038	8.66075e-97
Gjb2	Mesenchymal Cells	9.3517e-100	3.33085	0.955	0.254	2.40292e-95
Lpar1	Mesenchymal Cells	4.06307e-99	3.67174	0.919	0.242	1.04401e-94
Gm525	Mesenchymal Cells	2.01507e-97	10.0572	0.534	0.001	5.17772e-93
Lrp1	Mesenchymal Cells	1.02662e-96	3.43275	0.91	0.199	2.6379e-92
Slc1a2	Mesenchymal Cells	3.27591e-95	8.39949	0.534	0.004	8.41745e-91
Mmp2	Mesenchymal Cells	3.06683e-94	2.902	0.969	0.385	7.88021e-90
Hlf	Mesenchymal Cells	3.95017e-94	4.88323	0.637	0.038	1.01499e-89
Nupr1	Mesenchymal Cells	8.55777e-94	2.31291	0.771	0.087	2.19892e-89
Ank2	Mesenchymal Cells	2.35123e-93	3.56953	0.843	0.156	6.04148e-89
Tbx18	Mesenchymal Cells	5.05863e-93	5.8402	0.543	0.008	1.29981e-88
Apoe	Mesenchymal Cells	1.86189e-91	2.42721	0.996	0.507	4.78412e-87
Lgals1	Mesenchymal Cells	2.27126e-91	2.08459	0.857	0.117	5.83601e-87
Wdr86	Mesenchymal Cells	2.90732e-91	6.45233	0.547	0.014	7.47037e-87
Pid1	Mesenchymal Cells	7.45124e-91	3.86047	0.726	0.089	1.9146e-86
Nid1	Mesenchymal Cells	1.36116e-90	2.94777	0.794	0.104	3.49751e-86
Col15a1	Mesenchymal Cells	3.44307e-90	5.75668	0.574	0.023	8.84698e-86
Nbl1	Mesenchymal Cells	3.17137e-89	3.96359	0.677	0.063	8.14883e-85
Rbp4	Mesenchymal Cells	8.19149e-89	7.72502	0.511	0.007	2.1048e-84
Selenop	Mesenchymal Cells	1.18904e-87	1.76987	0.964	0.381	3.05525e-83
Col14a1	Mesenchymal Cells	3.15031e-87	3.9739	0.619	0.04	8.09472e-83
Igfbp4	Mesenchymal Cells	4.64678e-87	2.79922	0.951	0.325	1.19399e-82
Ranbp3l	Mesenchymal Cells	5.42981e-87	7.15567	0.507	0.008	1.39519e-82
Pltp	Mesenchymal Cells	1.63683e-86	2.36598	0.722	0.081	4.20583e-82
Zfhx4	Mesenchymal Cells	8.90489e-86	3.42562	0.83	0.172	2.28811e-81
Tmem45a	Mesenchymal Cells	1.5094e-85	8.9709	0.484	0.004	3.8784e-81
Gjb6	Mesenchymal Cells	1.57674e-85	3.00557	0.839	0.167	4.05144e-81
Lum	Mesenchymal Cells	1.74816e-85	11.2305	0.484	0.004	4.49189e-81
Glrb	Mesenchymal Cells	2.27656e-85	4.73463	0.673	0.078	5.84963e-81
Cxcl12	Mesenchymal Cells	1.79424e-84	3.63296	0.7	0.087	4.61031e-80
Col26a1	Mesenchymal Cells	1.00848e-83	6.32985	0.561	0.033	2.59129e-79
Serpinf1	Mesenchymal Cells	4.02828e-81	4.20355	0.682	0.094	1.03507e-76
Cpne8	Mesenchymal Cells	2.26487e-80	4.177	0.655	0.079	5.81958e-76
Ctsk	Mesenchymal Cells	2.50464e-80	6.77047	0.471	0.007	6.43567e-76
Slc13a4	Mesenchymal Cells	3.76578e-80	8.97041	0.457	0.004	9.67617e-76
Fxyd6	Mesenchymal Cells	7.92665e-80	2.32985	0.695	0.085	2.03675e-75
Sox8	Mesenchymal Cells	8.68179e-80	5.40631	0.547	0.033	2.23079e-75
Cald1	Mesenchymal Cells	1.60249e-79	2.24118	0.78	0.133	4.11759e-75
Pam	Mesenchymal Cells	7.55068e-79	2.69423	1	0.512	1.94015e-74
Cemip	Mesenchymal Cells	1.00197e-78	6.18361	0.507	0.02	2.57456e-74
Ifitm2	Mesenchymal Cells	2.88653e-78	2.36585	0.937	0.286	7.41695e-74
Pcolce	Mesenchymal Cells	4.59633e-78	3.30524	0.726	0.123	1.18103e-73
Slc38a3	Mesenchymal Cells	1.11846e-77	4.96768	0.498	0.018	2.87389e-73
Serpine2	Mesenchymal Cells	1.62622e-77	2.62607	0.879	0.253	4.17857e-73
Col9a1	Mesenchymal Cells	2.06782e-77	3.42523	0.937	0.478	5.31327e-73
Vcam1	Mesenchymal Cells	7.89096e-77	11.1822	0.43	0.001	2.02758e-72
Fat4	Mesenchymal Cells	6.12575e-76	5.36361	0.534	0.034	1.57401e-71
Slit2	Mesenchymal Cells	1.02097e-75	5.15293	0.529	0.033	2.62338e-71
Chrdl1	Mesenchymal Cells	1.81225e-75	5.7087	0.48	0.016	4.65658e-71
Cd302	Mesenchymal Cells	3.886e-75	4.32148	0.52	0.029	9.98508e-71
Fstl1	Mesenchymal Cells	6.81522e-75	2.27138	0.982	0.522	1.75117e-70
Lama2	Mesenchymal Cells	1.84878e-72	3.16305	0.749	0.157	4.75044e-68
Kdelr3	Mesenchymal Cells	8.85379e-72	3.69516	0.632	0.087	2.27498e-67
Sparcl1	Mesenchymal Cells	2.36799e-70	2.17797	0.991	0.384	6.08456e-66
Ddr2	Mesenchymal Cells	3.23484e-70	3.76714	0.534	0.041	8.31193e-66
Mxra8	Mesenchymal Cells	4.39962e-70	3.20356	0.677	0.108	1.13048e-65
Gpm6b	Mesenchymal Cells	6.27591e-68	2.30845	0.812	0.193	1.61259e-63
Ogn	Mesenchymal Cells	5.02406e-67	4.22862	0.448	0.019	1.29093e-62
Bgn	Mesenchymal Cells	5.58238e-66	2.0127	0.785	0.173	1.43439e-61
Pantr1	Mesenchymal Cells	1.37039e-64	3.12492	0.57	0.068	3.52121e-60
Add3	Mesenchymal Cells	5.06292e-62	2.833	0.704	0.161	1.30092e-57
Arhgap28	Mesenchymal Cells	4.57351e-61	4.15351	0.48	0.041	1.17516e-56
Col12a1	Mesenchymal Cells	2.28859e-60	5.05326	0.444	0.03	5.88054e-56
Igf2	Mesenchymal Cells	5.25852e-60	5.24368	0.484	0.048	1.35118e-55
Jcad	Mesenchymal Cells	9.06665e-60	2.88997	0.466	0.034	2.32968e-55
Lypd6	Mesenchymal Cells	1.13752e-59	4.60697	0.426	0.025	2.92287e-55
Serping1	Mesenchymal Cells	3.05046e-59	3.77779	0.448	0.031	7.83815e-55
Slc16a6	Mesenchymal Cells	3.4694e-59	6.09291	0.408	0.022	8.91463e-55
Adamts12	Mesenchymal Cells	3.41325e-58	5.96244	0.386	0.015	8.77034e-54
Olfr289-ps1	Mesenchymal Cells	3.41413e-58	6.9	0.327	0	8.7726e-54
Prcp	Mesenchymal Cells	1.33078e-57	3.19504	0.61	0.116	3.41945e-53
Sept11	Mesenchymal Cells	2.23016e-57	1.98317	0.816	0.232	5.73039e-53
Col8a1	Mesenchymal Cells	3.06016e-57	4.8054	0.417	0.026	7.86307e-53
Nrp1	Mesenchymal Cells	6.59335e-57	3.21598	0.453	0.036	1.69416e-52
Eng	Mesenchymal Cells	7.3353e-57	2.15122	0.502	0.051	1.88481e-52
3632451O06Rik	Mesenchymal Cells	2.11489e-56	4.94212	0.426	0.033	5.43422e-52
Tgfbr2	Mesenchymal Cells	3.33266e-56	3.00831	0.668	0.163	8.56326e-52
Ppic	Mesenchymal Cells	4.73614e-56	2.33974	0.726	0.182	1.21695e-51
Serpinh1	Mesenchymal Cells	7.32031e-56	1.94349	0.928	0.421	1.88095e-51
Plod1	Mesenchymal Cells	8.53096e-56	2.22747	0.888	0.426	2.19203e-51
Fkbp7	Mesenchymal Cells	2.23474e-55	3.91854	0.498	0.067	5.74217e-51
Slc6a1	Mesenchymal Cells	3.82573e-55	4.69284	0.363	0.012	9.83022e-51
Fabp7	Mesenchymal Cells	5.43573e-55	0.61061	0.529	0.067	1.39671e-50
Col11a2	Mesenchymal Cells	6.06103e-55	3.46531	0.776	0.305	1.55738e-50
Jam2	Mesenchymal Cells	3.60409e-54	3.22831	0.543	0.083	9.26072e-50
Kdelr2	Mesenchymal Cells	1.02957e-53	1.35996	1	0.878	2.64547e-49
Reps2	Mesenchymal Cells	1.52375e-53	5.97009	0.363	0.016	3.91528e-49
Emp3	Mesenchymal Cells	4.32164e-53	2.63113	0.471	0.048	1.11045e-48
Gypc	Mesenchymal Cells	4.86301e-53	2.42235	0.453	0.04	1.24955e-48
Gm42427	Mesenchymal Cells	1.99313e-52	3.65051	0.673	0.208	5.12135e-48
Wif1	Mesenchymal Cells	3.17488e-52	3.51076	0.543	0.093	8.15784e-48
4930594M22Rik	Mesenchymal Cells	1.67444e-51	4.58468	0.381	0.025	4.30248e-47
Pear1	Mesenchymal Cells	3.42581e-51	3.4623	0.395	0.027	8.80261e-47
Cav1	Mesenchymal Cells	3.98027e-51	3.41577	0.413	0.034	1.02273e-46
Lox	Mesenchymal Cells	4.45614e-51	4.53957	0.35	0.015	1.14501e-46
Tmem37	Mesenchymal Cells	1.09179e-50	4.16394	0.359	0.018	2.80535e-46
Zic5	Mesenchymal Cells	1.09717e-50	4.74978	0.3	0.003	2.81918e-46
Maged2	Mesenchymal Cells	1.18958e-50	1.73312	0.901	0.482	3.05661e-46
Loxl1	Mesenchymal Cells	1.7688e-50	2.92204	0.668	0.187	4.54494e-46
Islr	Mesenchymal Cells	2.25751e-50	1.91709	0.798	0.264	5.80068e-46
Lamc1	Mesenchymal Cells	2.72306e-50	2.59426	0.677	0.186	6.99691e-46
Slc1a3	Mesenchymal Cells	5.26228e-50	1.70951	0.919	0.395	1.35214e-45
Ctsh	Mesenchymal Cells	5.55294e-50	2.31873	0.614	0.131	1.42683e-45
Itga11	Mesenchymal Cells	1.2497e-49	4.61041	0.332	0.012	3.2111e-45
Slc16a2	Mesenchymal Cells	2.802e-49	2.80818	0.717	0.242	7.19974e-45
Gng11	Mesenchymal Cells	2.95526e-49	1.99554	0.529	0.078	7.59354e-45
Rhoj	Mesenchymal Cells	4.68635e-49	2.93349	0.439	0.046	1.20416e-44
Cyp1b1	Mesenchymal Cells	8.02101e-49	6.52418	0.305	0.007	2.061e-44
Rab31	Mesenchymal Cells	1.3515e-48	2.26779	0.807	0.322	3.47269e-44
Phldb2	Mesenchymal Cells	1.95897e-48	2.93146	0.453	0.055	5.03357e-44
Abca9	Mesenchymal Cells	2.31e-48	3.62473	0.323	0.011	5.93555e-44
A2m	Mesenchymal Cells	2.54997e-48	10.0504	0.274	0	6.55214e-44
Lamb1	Mesenchymal Cells	2.62196e-48	1.74515	0.771	0.258	6.73714e-44
Gnb4	Mesenchymal Cells	2.90628e-48	2.72688	0.448	0.051	7.46769e-44
Gm9780	Mesenchymal Cells	4.86932e-48	4.05034	0.368	0.025	1.25117e-43
Slco1c1	Mesenchymal Cells	5.02011e-48	5.83803	0.296	0.005	1.28992e-43
S100b	Mesenchymal Cells	6.74376e-48	2.90254	0.78	0.305	1.73281e-43
Svep1	Mesenchymal Cells	6.96722e-48	9.09991	0.283	0.003	1.79023e-43
Rab3il1	Mesenchymal Cells	8.52746e-48	3.67661	0.363	0.025	2.19113e-43
Tle1	Mesenchymal Cells	1.33354e-47	3.55671	0.466	0.067	3.42653e-43
Gstt1	Mesenchymal Cells	2.05944e-47	3.58242	0.426	0.049	5.29174e-43
Antxr1	Mesenchymal Cells	1.19018e-46	3.23816	0.587	0.142	3.05818e-42
Ipo11	Mesenchymal Cells	1.27855e-46	3.24801	0.605	0.161	3.28522e-42
Col6a1	Mesenchymal Cells	1.65209e-46	4.26596	0.372	0.031	4.24505e-42
Emilin1	Mesenchymal Cells	1.79921e-46	4.95533	0.314	0.012	4.62307e-42
Plac9b	Mesenchymal Cells	2.42415e-46	3.56175	0.368	0.027	6.22886e-42
Copz2	Mesenchymal Cells	3.36042e-46	2.68141	0.516	0.09	8.6346e-42
Enpp1	Mesenchymal Cells	3.42497e-46	3.00216	0.435	0.053	8.80047e-42
Ier3	Mesenchymal Cells	5.23504e-46	2.30748	0.655	0.173	1.34514e-41
Eva1b	Mesenchymal Cells	6.37133e-46	2.59016	0.466	0.064	1.63711e-41
Mkx	Mesenchymal Cells	8.25199e-46	6.1857	0.278	0.004	2.12035e-41
Car2	Mesenchymal Cells	1.77297e-45	2.25963	0.592	0.134	4.55564e-41
Slc7a8	Mesenchymal Cells	2.93013e-45	3.42009	0.489	0.09	7.52898e-41
Mpzl1	Mesenchymal Cells	4.97149e-45	2.08008	0.883	0.522	1.27742e-40
Scara5	Mesenchymal Cells	1.20126e-44	6.76632	0.26	0.001	3.08665e-40
Maf	Mesenchymal Cells	9.26197e-44	3.31028	0.39	0.042	2.37986e-39
Sned1	Mesenchymal Cells	1.59044e-43	3.30554	0.601	0.173	4.08664e-39
Acot1	Mesenchymal Cells	2.51916e-43	2.46444	0.529	0.107	6.47298e-39
Ppfibp1	Mesenchymal Cells	2.83148e-43	1.3759	0.879	0.358	7.27549e-39
Sphkap	Mesenchymal Cells	5.14693e-43	4.51821	0.318	0.019	1.3225e-38
2700069I18Rik	Mesenchymal Cells	1.17085e-42	6.35884	0.26	0.004	3.00849e-38
Mcc	Mesenchymal Cells	2.25207e-42	2.55635	0.516	0.104	5.7867e-38
Gja1	Mesenchymal Cells	2.52412e-42	3.19865	0.381	0.041	6.48574e-38
Tubb5	Mesenchymal Cells	3.59535e-42	1.13704	0.942	0.773	9.23826e-38
Itm2a	Mesenchymal Cells	5.54013e-42	1.42013	0.646	0.175	1.42354e-37
Wls	Mesenchymal Cells	1.67427e-41	1.85739	0.821	0.366	4.30203e-37
Htra1	Mesenchymal Cells	2.069e-41	2.924	0.386	0.044	5.3163e-37
Nrep	Mesenchymal Cells	2.09554e-41	1.28534	0.991	0.725	5.38449e-37
Rab30	Mesenchymal Cells	2.32851e-41	4.18519	0.341	0.03	5.98309e-37
Abhd2	Mesenchymal Cells	3.66257e-41	2.06365	0.982	0.746	9.41098e-37
Pdgfrb	Mesenchymal Cells	4.80928e-41	1.16189	0.399	0.045	1.23575e-36
Lpl	Mesenchymal Cells	1.56545e-40	5.64126	0.265	0.008	4.02243e-36
Cntnap4	Mesenchymal Cells	6.33048e-40	5.74705	0.251	0.005	1.62662e-35
Arl15	Mesenchymal Cells	6.602e-40	2.22135	0.7	0.251	1.69638e-35
Arhgap29	Mesenchymal Cells	6.64111e-40	2.83271	0.386	0.048	1.70643e-35
Cfh	Mesenchymal Cells	8.01772e-40	3.19398	0.3	0.018	2.06015e-35
Adamts10	Mesenchymal Cells	8.55833e-40	2.92767	0.417	0.064	2.19906e-35
Frmd6	Mesenchymal Cells	1.53305e-39	2.91584	0.413	0.063	3.93918e-35
Gpm6a	Mesenchymal Cells	2.38007e-39	2.92818	0.462	0.089	6.11558e-35
Matn4	Mesenchymal Cells	2.67686e-39	2.67855	0.48	0.096	6.87819e-35
Sh3bgrl	Mesenchymal Cells	3.0178e-39	1.87632	0.874	0.481	7.75423e-35
Zcchc24	Mesenchymal Cells	5.86506e-39	3.70017	0.314	0.025	1.50703e-34
Gata2	Mesenchymal Cells	8.6898e-39	2.24418	0.623	0.19	2.23284e-34
Nr2f2	Mesenchymal Cells	9.6453e-39	1.85477	0.529	0.113	2.47836e-34
Ptp4a2	Mesenchymal Cells	1.15473e-38	1.09521	0.991	0.963	2.96709e-34
Col5a2	Mesenchymal Cells	2.02871e-38	2.47183	0.377	0.046	5.21278e-34
Chsy1	Mesenchymal Cells	5.89493e-38	1.72296	0.874	0.473	1.5147e-33
Fcgrt	Mesenchymal Cells	8.06622e-38	1.78364	0.7	0.245	2.07262e-33
Nr3c1	Mesenchymal Cells	1.30318e-37	2.75651	0.516	0.133	3.34852e-33
Col6a2	Mesenchymal Cells	1.38568e-37	4.38659	0.309	0.027	3.56051e-33
Dse	Mesenchymal Cells	2.09173e-37	2.03883	0.561	0.141	5.37471e-33
Fbn1	Mesenchymal Cells	2.4069e-37	3.32664	0.345	0.04	6.18453e-33
S1pr1	Mesenchymal Cells	2.85569e-37	2.24581	0.345	0.037	7.3377e-33
Lrrn3	Mesenchymal Cells	3.09563e-37	3.21244	0.417	0.074	7.95423e-33
Musk	Mesenchymal Cells	4.46445e-37	5.95837	0.287	0.022	1.14714e-32
Id3	Mesenchymal Cells	5.00196e-37	1.5423	0.807	0.333	1.28525e-32
Pdpn	Mesenchymal Cells	7.9718e-37	2.01951	0.722	0.292	2.04836e-32
Laptm4a	Mesenchymal Cells	1.62409e-36	1.45235	0.928	0.642	4.17309e-32
Rcsd1	Mesenchymal Cells	1.72206e-36	3.81876	0.274	0.016	4.42484e-32
Pcdh18	Mesenchymal Cells	1.94874e-36	1.97951	0.345	0.038	5.0073e-32
Tgfbr3	Mesenchymal Cells	2.03593e-36	1.59455	0.682	0.238	5.23133e-32
Sorcs3	Mesenchymal Cells	2.33451e-36	3.29384	0.368	0.051	5.99853e-32
Calu	Mesenchymal Cells	2.34403e-36	1.6246	0.861	0.533	6.02299e-32
Fam20a	Mesenchymal Cells	2.84165e-36	3.71404	0.291	0.023	7.30161e-32
Sncaip	Mesenchymal Cells	4.47539e-36	3.03454	0.471	0.104	1.14995e-31
Arhgap31	Mesenchymal Cells	5.06225e-36	2.78604	0.39	0.061	1.30075e-31
Haus3	Mesenchymal Cells	8.26581e-36	2.33499	0.422	0.078	2.1239e-31
Col9a2	Mesenchymal Cells	8.44038e-36	1.43503	0.924	0.462	2.16876e-31
Itga8	Mesenchymal Cells	1.10995e-35	2.82894	0.457	0.096	2.85203e-31
Bace2	Mesenchymal Cells	2.0757e-35	3.52528	0.287	0.023	5.33352e-31
Mfap4	Mesenchymal Cells	2.15722e-35	2.81132	0.538	0.149	5.54297e-31
Spock3	Mesenchymal Cells	3.34327e-35	3.12962	0.399	0.071	8.59052e-31
Cxcl16	Mesenchymal Cells	1.13723e-34	3.47235	0.283	0.023	2.92212e-30
Cd248	Mesenchymal Cells	2.49586e-34	1.25364	0.336	0.038	6.41312e-30
Tnfsfm13	Mesenchymal Cells	2.8913e-34	3.48587	0.265	0.018	7.42918e-30
Ablim1	Mesenchymal Cells	2.89681e-34	2.02051	0.529	0.15	7.44335e-30
Slc29a1	Mesenchymal Cells	3.08218e-34	2.88534	0.605	0.224	7.91965e-30
Sema5a	Mesenchymal Cells	3.11215e-34	1.61723	0.453	0.089	7.99668e-30
Bhlhe41	Mesenchymal Cells	3.85507e-34	1.90064	0.435	0.086	9.9056e-30
Tnfsf13	Mesenchymal Cells	5.93351e-34	4.31518	0.278	0.023	1.52462e-29
Ntrk3	Mesenchymal Cells	9.67076e-34	3.62055	0.26	0.018	2.4849e-29
Col8a2	Mesenchymal Cells	1.04943e-33	4.75469	0.26	0.018	2.6965e-29
Ano6	Mesenchymal Cells	2.45082e-33	2.0098	0.565	0.165	6.29739e-29
Antxr2	Mesenchymal Cells	2.8047e-33	3.52466	0.305	0.034	7.20668e-29
Kalrn	Mesenchymal Cells	5.28575e-33	2.95849	0.439	0.096	1.35817e-28
Qsox1	Mesenchymal Cells	7.07488e-33	1.60339	0.767	0.396	1.81789e-28
Jun	Mesenchymal Cells	1.04313e-32	1.13641	0.955	0.654	2.68031e-28
Bicc1	Mesenchymal Cells	1.29967e-32	3.94076	0.278	0.026	3.33951e-28
Prrx1	Mesenchymal Cells	1.4431e-32	2.72834	0.269	0.022	3.70805e-28
Fli1	Mesenchymal Cells	1.85999e-32	2.72094	0.291	0.03	4.77924e-28
Maged1	Mesenchymal Cells	2.51325e-32	1.25133	0.924	0.648	6.4578e-28
Lhfp	Mesenchymal Cells	6.25309e-32	1.96962	0.332	0.044	1.60673e-27
Crtap	Mesenchymal Cells	6.83361e-32	2.25608	0.426	0.087	1.7559e-27
Pou3f3	Mesenchymal Cells	8.3889e-32	3.51987	0.283	0.029	2.15553e-27
Hmgcs2	Mesenchymal Cells	1.15104e-31	1.94924	0.48	0.123	2.95759e-27
AC125167.1	Mesenchymal Cells	2.45814e-31	2.44527	0.265	0.023	6.31619e-27
Ccnd2	Mesenchymal Cells	2.67074e-31	1.34931	0.691	0.255	6.86248e-27
Olfml1	Mesenchymal Cells	1.10328e-30	2.75335	0.43	0.101	2.83488e-26
Sulf1	Mesenchymal Cells	1.47085e-30	1.96965	0.664	0.269	3.77935e-26
Epdr1	Mesenchymal Cells	1.54336e-30	2.97926	0.417	0.1	3.96566e-26
Snhg18	Mesenchymal Cells	1.55624e-30	1.54502	0.614	0.189	3.99875e-26
Cldn11	Mesenchymal Cells	1.73211e-30	3.65858	0.269	0.027	4.45065e-26
Etv1	Mesenchymal Cells	3.10655e-30	1.7302	0.646	0.232	7.98229e-26
Scn2b	Mesenchymal Cells	7.15654e-30	3.00701	0.291	0.037	1.83887e-25
Lrp4	Mesenchymal Cells	7.81176e-30	1.31409	0.511	0.143	2.00723e-25
Rcn3	Mesenchymal Cells	1.72317e-29	1.0089	0.798	0.329	4.42768e-25
B2m	Mesenchymal Cells	2.49954e-29	1.03404	0.798	0.408	6.42257e-25
Slc41a1	Mesenchymal Cells	5.22558e-29	2.30069	0.498	0.152	1.34271e-24
Mmp11	Mesenchymal Cells	5.24716e-29	3.34139	0.332	0.057	1.34826e-24
Rapgef5	Mesenchymal Cells	5.81091e-29	3.11892	0.422	0.112	1.49311e-24
Ptgds	Mesenchymal Cells	9.14626e-29	5.72077	0.592	0.268	2.35013e-24
Pgrmc1	Mesenchymal Cells	1.1302e-28	1.45407	0.816	0.597	2.90406e-24
Ccdc141	Mesenchymal Cells	2.29999e-28	2.78809	0.363	0.074	5.90983e-24
Kctd12	Mesenchymal Cells	4.5297e-28	3.27319	0.274	0.034	1.16391e-23
Txnip	Mesenchymal Cells	7.11459e-28	2.46351	0.408	0.1	1.82809e-23
Gm26648	Mesenchymal Cells	8.0854e-28	5.61252	0.265	0.034	2.07754e-23
Gmds	Mesenchymal Cells	8.69017e-28	1.73939	0.448	0.111	2.23294e-23
Fgfr4	Mesenchymal Cells	1.24267e-27	3.35862	0.318	0.056	3.19305e-23
Cd38	Mesenchymal Cells	1.4715e-27	3.43294	0.363	0.083	3.78101e-23
Sdc2	Mesenchymal Cells	1.50218e-27	1.83971	0.565	0.212	3.85985e-23
Smarca2	Mesenchymal Cells	4.61389e-27	1.52979	0.655	0.272	1.18554e-22
Slc25a4	Mesenchymal Cells	7.38868e-27	0.780232	0.996	0.925	1.89852e-22
Rbbp7	Mesenchymal Cells	7.69029e-27	1.46896	0.834	0.545	1.97602e-22
Cdk6	Mesenchymal Cells	8.03273e-27	1.44661	0.529	0.161	2.06401e-22
Ppp1r1a	Mesenchymal Cells	1.07968e-26	2.87586	0.372	0.087	2.77425e-22
Cpm	Mesenchymal Cells	1.25424e-26	3.1144	0.309	0.053	3.22278e-22
Grina	Mesenchymal Cells	1.44616e-26	1.80244	0.668	0.339	3.71592e-22
Aldh2	Mesenchymal Cells	1.83898e-26	1.65338	0.614	0.25	4.72525e-22
Tspan6	Mesenchymal Cells	3.16597e-26	1.5612	0.713	0.377	8.13497e-22
Nlgn3	Mesenchymal Cells	3.89278e-26	1.75875	0.484	0.146	1.00025e-21
Tm4sf1	Mesenchymal Cells	4.07079e-26	1.46502	0.578	0.216	1.04599e-21
Il11ra1	Mesenchymal Cells	1.12738e-25	2.31326	0.453	0.143	2.89681e-21
Rap2b	Mesenchymal Cells	1.13484e-25	1.12984	0.686	0.287	2.91596e-21
Ginm1	Mesenchymal Cells	1.14752e-25	1.95774	0.614	0.295	2.94856e-21
Fam114a1	Mesenchymal Cells	3.73826e-25	1.77072	0.529	0.186	9.60547e-21
Tgfb1i1	Mesenchymal Cells	4.01863e-25	2.30465	0.381	0.094	1.03259e-20
Tmsb10	Mesenchymal Cells	4.88543e-25	0.722397	0.987	0.631	1.25531e-20
Ctsl	Mesenchymal Cells	7.7166e-25	1.17562	0.825	0.523	1.98278e-20
Iqgap1	Mesenchymal Cells	1.10736e-24	1.20212	0.848	0.458	2.84535e-20
Ghr	Mesenchymal Cells	1.77291e-24	2.93623	0.291	0.052	4.55548e-20
Myzap	Mesenchymal Cells	2.28895e-24	3.1471	0.327	0.07	5.88145e-20
Pard6g	Mesenchymal Cells	2.2899e-24	2.7777	0.251	0.034	5.88389e-20
Pls3	Mesenchymal Cells	2.70492e-24	1.54082	0.444	0.131	6.95029e-20
Megf9	Mesenchymal Cells	3.55668e-24	1.47563	0.583	0.234	9.13888e-20
Prex2	Mesenchymal Cells	4.22673e-24	1.95244	0.332	0.068	1.08606e-19
Tmem263	Mesenchymal Cells	4.77596e-24	1.30861	0.807	0.541	1.22718e-19
Rgs16	Mesenchymal Cells	5.44843e-24	1.59911	0.287	0.045	1.39997e-19
Tmem176b	Mesenchymal Cells	8.39982e-24	0.432866	0.825	0.344	2.15833e-19
Atp1b3	Mesenchymal Cells	9.79419e-24	1.21003	0.709	0.38	2.51662e-19
Tiparp	Mesenchymal Cells	1.13956e-23	1.23306	0.744	0.414	2.92811e-19
Cdkn1c	Mesenchymal Cells	1.37724e-23	1.71744	0.547	0.208	3.53882e-19
Col11a1	Mesenchymal Cells	1.58368e-23	1.47801	0.641	0.292	4.06926e-19
Scara3	Mesenchymal Cells	1.76463e-23	2.94246	0.3	0.06	4.53423e-19
Heg1	Mesenchymal Cells	2.19613e-23	1.18751	0.323	0.064	5.64295e-19
Rell1	Mesenchymal Cells	2.19893e-23	2.34031	0.327	0.072	5.65015e-19
P3h1	Mesenchymal Cells	3.34847e-23	1.92415	0.426	0.131	8.60388e-19
Map2k6	Mesenchymal Cells	4.3898e-23	3.00759	0.305	0.064	1.12796e-18
Slc39a1	Mesenchymal Cells	6.65219e-23	0.733388	0.982	0.914	1.70928e-18
Rbpjl	Mesenchymal Cells	8.15194e-23	3.27362	0.291	0.056	2.09464e-18
Ifitm3	Mesenchymal Cells	1.01503e-22	1.00294	0.444	0.128	2.60812e-18
Fkbp11	Mesenchymal Cells	1.19133e-22	2.648	0.332	0.081	3.06112e-18
Ebf1	Mesenchymal Cells	1.33351e-22	1.39368	0.785	0.481	3.42646e-18
Snx6	Mesenchymal Cells	2.79237e-22	1.35478	0.767	0.481	7.17498e-18
Zfhx3	Mesenchymal Cells	2.9489e-22	1.25724	0.695	0.324	7.57719e-18
Cdc5l	Mesenchymal Cells	3.29847e-22	2.21895	0.52	0.21	8.47542e-18
Cavin3	Mesenchymal Cells	3.80293e-22	1.45913	0.498	0.18	9.77163e-18
Fbln1	Mesenchymal Cells	3.91301e-22	2.7945	0.26	0.044	1.00545e-17
Sumf2	Mesenchymal Cells	4.04313e-22	2.67364	0.359	0.101	1.03888e-17
Arnt2	Mesenchymal Cells	4.58593e-22	1.94461	0.35	0.086	1.17836e-17
Kazald1	Mesenchymal Cells	5.08637e-22	0.810188	0.874	0.467	1.30694e-17
Morf4l1	Mesenchymal Cells	5.54179e-22	0.915398	0.969	0.87	1.42396e-17
Myo1b	Mesenchymal Cells	5.72326e-22	1.05383	0.354	0.086	1.47059e-17
Rprm	Mesenchymal Cells	6.79347e-22	2.90535	0.274	0.052	1.74558e-17
Elovl5	Mesenchymal Cells	8.45842e-22	1.59479	0.628	0.294	2.17339e-17
Bambi	Mesenchymal Cells	8.97815e-22	1.53086	0.422	0.128	2.30694e-17
Col4a2	Mesenchymal Cells	9.85202e-22	0.929697	0.507	0.178	2.53148e-17
Phgdh	Mesenchymal Cells	1.01357e-21	1.29182	0.668	0.339	2.60436e-17
Slc12a4	Mesenchymal Cells	1.21792e-21	2.18119	0.309	0.07	3.12944e-17
Dfna5	Mesenchymal Cells	1.23358e-21	0.961271	0.691	0.336	3.16967e-17
Afap1l1	Mesenchymal Cells	1.25094e-21	2.68099	0.283	0.057	3.2143e-17
Epb41l3	Mesenchymal Cells	1.67829e-21	1.86548	0.565	0.258	4.31237e-17
Enpp2	Mesenchymal Cells	1.94092e-21	1.2575	0.619	0.279	4.9872e-17
Cpz	Mesenchymal Cells	1.95347e-21	2.1334	0.502	0.205	5.01944e-17
Golim4	Mesenchymal Cells	2.18118e-21	2.18786	0.417	0.141	5.60455e-17
Gm13305	Mesenchymal Cells	4.50835e-21	2.37726	0.278	0.056	1.15842e-16
Tspan18	Mesenchymal Cells	4.53871e-21	1.42896	0.386	0.111	1.16622e-16
H2afy2	Mesenchymal Cells	7.69176e-21	2.01297	0.462	0.178	1.9764e-16
Atp1b2	Mesenchymal Cells	9.96785e-21	1.18939	0.816	0.54	2.56124e-16
Marcks	Mesenchymal Cells	1.04042e-20	1.44114	0.493	0.182	2.67337e-16
Tnfrsf19	Mesenchymal Cells	1.08595e-20	2.35564	0.359	0.105	2.79036e-16
Wisp1	Mesenchymal Cells	1.35877e-20	2.36977	0.332	0.087	3.49135e-16
Fscn1	Mesenchymal Cells	1.50964e-20	1.05607	0.825	0.484	3.87903e-16
Car13	Mesenchymal Cells	2.55258e-20	1.73758	0.511	0.205	6.55886e-16
Nedd4	Mesenchymal Cells	2.55664e-20	0.750596	0.978	0.899	6.56928e-16
Ptprk	Mesenchymal Cells	2.93686e-20	1.46671	0.583	0.27	7.54626e-16
Fbln2	Mesenchymal Cells	3.29504e-20	1.45547	0.435	0.148	8.4666e-16
Xbp1	Mesenchymal Cells	3.48816e-20	1.32449	0.744	0.475	8.96282e-16
Ncam1	Mesenchymal Cells	3.64435e-20	1.539	0.592	0.275	9.36414e-16
Trp53i11	Mesenchymal Cells	4.01803e-20	2.75524	0.256	0.049	1.03243e-15
Arf4	Mesenchymal Cells	4.22509e-20	1.04467	0.865	0.568	1.08564e-15
Alcam	Mesenchymal Cells	4.81578e-20	2.67219	0.287	0.064	1.23741e-15
Npnt	Mesenchymal Cells	5.67584e-20	2.17113	0.43	0.153	1.45841e-15
Tpd52l1	Mesenchymal Cells	6.84032e-20	2.87654	0.26	0.053	1.75762e-15
Sar1a	Mesenchymal Cells	6.92615e-20	1.25791	0.731	0.471	1.77967e-15
Tjp1	Mesenchymal Cells	7.59921e-20	1.95391	0.596	0.309	1.95262e-15
Mrc2	Mesenchymal Cells	7.76774e-20	2.61919	0.287	0.066	1.99592e-15
Rin2	Mesenchymal Cells	8.3674e-20	1.86621	0.417	0.145	2.15e-15
Usp53	Mesenchymal Cells	2.14183e-19	2.03274	0.502	0.214	5.50343e-15
Klhl13	Mesenchymal Cells	2.22568e-19	2.26259	0.327	0.09	5.71888e-15
Hk2	Mesenchymal Cells	2.94012e-19	1.43766	0.659	0.327	7.55463e-15
Egr1	Mesenchymal Cells	7.42453e-19	0.718559	0.951	0.843	1.90773e-14
Nfix	Mesenchymal Cells	1.00024e-18	1.04168	0.906	0.616	2.57012e-14
Fkbp14	Mesenchymal Cells	1.01642e-18	1.76164	0.399	0.139	2.61168e-14
Pcdhgc3	Mesenchymal Cells	1.14708e-18	2.60558	0.26	0.056	2.94743e-14
Junb	Mesenchymal Cells	1.48634e-18	0.521448	0.969	0.814	3.81915e-14
Gfpt2	Mesenchymal Cells	1.54434e-18	2.41409	0.278	0.067	3.96819e-14
Fbn2	Mesenchymal Cells	2.4148e-18	1.64757	0.408	0.141	6.20482e-14
Nalcn	Mesenchymal Cells	2.49148e-18	1.98677	0.408	0.143	6.40186e-14
Nmnat2	Mesenchymal Cells	2.65595e-18	2.80301	0.26	0.057	6.82447e-14
Irf1	Mesenchymal Cells	3.20849e-18	1.01728	0.422	0.145	8.24422e-14
0610010K14Rik	Mesenchymal Cells	3.22144e-18	1.24452	0.538	0.245	8.2775e-14
Gm7901	Mesenchymal Cells	4.64389e-18	1.35245	0.547	0.24	1.19325e-13
Lrrc58	Mesenchymal Cells	6.80201e-18	1.17695	0.874	0.683	1.74778e-13
Dock6	Mesenchymal Cells	9.8161e-18	1.6435	0.413	0.152	2.52225e-13
Epha7	Mesenchymal Cells	1.05058e-17	1.45844	0.502	0.212	2.69948e-13
Bhlhe40	Mesenchymal Cells	1.11994e-17	1.39828	0.534	0.254	2.87769e-13
Sec62	Mesenchymal Cells	1.22787e-17	1.00994	0.915	0.719	3.15502e-13
Mmp14	Mesenchymal Cells	1.35988e-17	1.47559	0.605	0.31	3.49422e-13
Tab2	Mesenchymal Cells	1.60071e-17	1.65789	0.547	0.264	4.11302e-13
Creb3l2	Mesenchymal Cells	2.18428e-17	1.20244	0.744	0.486	5.61251e-13
Cnn2	Mesenchymal Cells	2.2956e-17	1.21566	0.453	0.178	5.89854e-13
Ptp4a1	Mesenchymal Cells	2.82896e-17	0.922106	0.843	0.617	7.26901e-13
Col27a1	Mesenchymal Cells	2.92552e-17	1.43665	0.413	0.146	7.51712e-13
Gpx7	Mesenchymal Cells	2.92922e-17	1.31081	0.417	0.149	7.52663e-13
Soat1	Mesenchymal Cells	4.1451e-17	1.24144	0.776	0.519	1.06508e-12
Cxx1c	Mesenchymal Cells	5.37743e-17	1.95307	0.26	0.06	1.38173e-12
Ier2	Mesenchymal Cells	6.57262e-17	0.580168	0.937	0.671	1.68884e-12
Nfic	Mesenchymal Cells	8.23743e-17	1.3448	0.758	0.552	2.11661e-12
Tob1	Mesenchymal Cells	8.51114e-17	1.20192	0.704	0.426	2.18694e-12
Cyth3	Mesenchymal Cells	9.18388e-17	1.97353	0.377	0.137	2.3598e-12
Tspan7	Mesenchymal Cells	1.1497e-16	0.790009	0.641	0.314	2.95416e-12
Twsg1	Mesenchymal Cells	2.04917e-16	1.24661	0.735	0.508	5.26534e-12
Axin2	Mesenchymal Cells	2.11242e-16	1.97189	0.35	0.119	5.42787e-12
Jam3	Mesenchymal Cells	2.41499e-16	1.39536	0.395	0.145	6.20532e-12
Atp7a	Mesenchymal Cells	2.96623e-16	1.77777	0.435	0.183	7.62174e-12
Rbms2	Mesenchymal Cells	6.59851e-16	2.24919	0.323	0.108	1.69549e-11
Slc3a2	Mesenchymal Cells	6.93859e-16	1.00399	0.735	0.545	1.78287e-11
Igf1	Mesenchymal Cells	1.09478e-15	1.8479	0.377	0.141	2.81303e-11
Sec31a	Mesenchymal Cells	1.17317e-15	1.12013	0.704	0.444	3.01446e-11
Mxd4	Mesenchymal Cells	1.18328e-15	1.75737	0.457	0.209	3.04043e-11
Rab7	Mesenchymal Cells	1.43e-15	0.865521	0.825	0.609	3.67437e-11
Gm10443	Mesenchymal Cells	1.50826e-15	0.777506	0.942	0.813	3.87547e-11
Arhgef6	Mesenchymal Cells	1.74922e-15	2.16633	0.251	0.064	4.49461e-11
Col4a1	Mesenchymal Cells	2.70783e-15	0.359899	0.408	0.152	6.95778e-11
Rbms3	Mesenchymal Cells	3.49829e-15	0.818298	0.668	0.348	8.98885e-11
Gm5454	Mesenchymal Cells	3.50006e-15	1.9297	0.323	0.105	8.9934e-11
Sesn1	Mesenchymal Cells	4.10716e-15	1.89273	0.372	0.148	1.05533e-10
Cd63	Mesenchymal Cells	4.37003e-15	0.559048	0.901	0.635	1.12288e-10
Ifi27	Mesenchymal Cells	5.989e-15	1.18082	0.52	0.242	1.53887e-10
Cpq	Mesenchymal Cells	6.77685e-15	0.834058	0.709	0.407	1.74131e-10
Acsf2	Mesenchymal Cells	8.76098e-15	1.69576	0.354	0.127	2.25113e-10
Fos	Mesenchymal Cells	1.3017e-14	0.593424	0.96	0.728	3.34473e-10
Pfn1	Mesenchymal Cells	1.92751e-14	0.575607	0.942	0.791	4.95273e-10
Dusp1	Mesenchymal Cells	1.93847e-14	0.424841	0.744	0.451	4.9809e-10
Thrb	Mesenchymal Cells	2.07397e-14	1.89015	0.417	0.183	5.32907e-10
St3gal4	Mesenchymal Cells	2.32429e-14	1.8665	0.35	0.137	5.97225e-10
Gfra1	Mesenchymal Cells	2.67238e-14	1.84598	0.309	0.105	6.86668e-10
Gm1848	Mesenchymal Cells	2.9721e-14	1.69018	0.314	0.102	7.6368e-10
Lpp	Mesenchymal Cells	3.11751e-14	1.12905	0.641	0.378	8.01045e-10
Arsb	Mesenchymal Cells	4.14092e-14	1.97393	0.26	0.075	1.06401e-09
Abca1	Mesenchymal Cells	4.31665e-14	1.18359	0.327	0.113	1.10916e-09
Rbp1	Mesenchymal Cells	4.45236e-14	0.595417	0.888	0.557	1.14403e-09
Fosb	Mesenchymal Cells	4.77827e-14	0.783422	0.785	0.51	1.22778e-09
Plpp3	Mesenchymal Cells	4.79343e-14	1.65087	0.484	0.246	1.23167e-09
Fkbp10	Mesenchymal Cells	4.8507e-14	1.02719	0.619	0.331	1.24639e-09
Klf11	Mesenchymal Cells	5.50221e-14	2.15852	0.274	0.085	1.41379e-09
Gm45205	Mesenchymal Cells	6.63491e-14	1.19538	0.3	0.096	1.70484e-09
Clic4	Mesenchymal Cells	6.81478e-14	0.995267	0.453	0.205	1.75106e-09
Hsf2	Mesenchymal Cells	7.95671e-14	0.925599	0.874	0.597	2.04448e-09
Capn2	Mesenchymal Cells	8.3241e-14	1.34392	0.471	0.23	2.13888e-09
Ivd	Mesenchymal Cells	8.9043e-14	1.96961	0.372	0.161	2.28796e-09
Dpp4	Mesenchymal Cells	9.233e-14	2.45921	0.256	0.077	2.37242e-09
Qpct	Mesenchymal Cells	9.54779e-14	1.81542	0.265	0.079	2.4533e-09
Dnajb9	Mesenchymal Cells	1.14088e-13	1.29147	0.57	0.351	2.93149e-09
Gm12481	Mesenchymal Cells	1.24618e-13	0.783682	0.933	0.829	3.20206e-09
Cd63-ps	Mesenchymal Cells	1.24749e-13	0.588888	0.807	0.507	3.20541e-09
Tcf7l2	Mesenchymal Cells	1.46274e-13	0.936313	0.489	0.231	3.75851e-09
Mast4	Mesenchymal Cells	1.57539e-13	1.75588	0.561	0.318	4.04797e-09
Axl	Mesenchymal Cells	2.51066e-13	0.582653	0.314	0.104	6.45113e-09
Epb41l2	Mesenchymal Cells	2.67297e-13	0.945222	0.43	0.187	6.8682e-09
Sparc	Mesenchymal Cells	2.74496e-13	0.508163	1	0.713	7.05317e-09
Nadk2	Mesenchymal Cells	3.02447e-13	1.76925	0.323	0.117	7.77137e-09
Tsku	Mesenchymal Cells	3.03229e-13	1.59044	0.318	0.112	7.79147e-09
Plekhh2	Mesenchymal Cells	3.74695e-13	1.52912	0.363	0.143	9.62778e-09
Prkar1a	Mesenchymal Cells	4.05293e-13	0.600492	0.942	0.888	1.0414e-08
P4ha1	Mesenchymal Cells	4.72515e-13	1.45998	0.422	0.204	1.21413e-08
Tpcn1	Mesenchymal Cells	6.06285e-13	1.4055	0.516	0.272	1.55785e-08
Gpt2	Mesenchymal Cells	6.87305e-13	1.68417	0.3	0.108	1.76603e-08
Rac1	Mesenchymal Cells	7.15869e-13	0.810257	0.843	0.65	1.83943e-08
Sept10	Mesenchymal Cells	7.70742e-13	0.335755	0.48	0.221	1.98042e-08
C1qtnf6	Mesenchymal Cells	8.06701e-13	1.57068	0.283	0.093	2.07282e-08
Sec23a	Mesenchymal Cells	1.6664e-12	1.65178	0.538	0.348	4.28182e-08
Gsta4	Mesenchymal Cells	1.77772e-12	0.700541	0.709	0.425	4.56786e-08
Gm5564	Mesenchymal Cells	1.81344e-12	0.87208	0.632	0.367	4.65963e-08
Aebp1	Mesenchymal Cells	2.18975e-12	2.63275	0.314	0.126	5.62656e-08
Pds5b	Mesenchymal Cells	2.19663e-12	1.63427	0.35	0.143	5.64424e-08
Ikbip	Mesenchymal Cells	2.26856e-12	1.40379	0.368	0.154	5.82907e-08
Iqsec1	Mesenchymal Cells	2.28048e-12	1.41235	0.583	0.314	5.85969e-08
Prnp	Mesenchymal Cells	2.51344e-12	1.41272	0.596	0.406	6.45827e-08
Gm43126	Mesenchymal Cells	2.61504e-12	1.44607	0.287	0.1	6.71934e-08
Cdc42ep1	Mesenchymal Cells	2.62995e-12	0.898538	0.408	0.175	6.75766e-08
Gm6382	Mesenchymal Cells	3.01361e-12	1.53742	0.363	0.153	7.74346e-08
Clu	Mesenchymal Cells	3.95388e-12	1.61335	0.404	0.191	1.01595e-07
Tmem9	Mesenchymal Cells	5.9988e-12	0.957573	0.614	0.388	1.54139e-07
Ldha	Mesenchymal Cells	6.03062e-12	0.546933	0.915	0.82	1.54957e-07
Amotl2	Mesenchymal Cells	6.07595e-12	1.38066	0.493	0.265	1.56122e-07
Mllt3	Mesenchymal Cells	6.39053e-12	1.40393	0.448	0.228	1.64205e-07
Gng12	Mesenchymal Cells	6.53445e-12	0.803779	0.498	0.246	1.67903e-07
Frzb	Mesenchymal Cells	6.72495e-12	1.69396	0.314	0.123	1.72798e-07
Gpx8	Mesenchymal Cells	7.81593e-12	0.912301	0.507	0.257	2.0083e-07
Per3	Mesenchymal Cells	8.28991e-12	1.31965	0.516	0.294	2.13009e-07
Efemp2	Mesenchymal Cells	9.26488e-12	0.703698	0.556	0.284	2.38061e-07
Sox9	Mesenchymal Cells	9.69192e-12	0.346806	0.834	0.549	2.49034e-07
Serinc3	Mesenchymal Cells	1.03216e-11	0.620655	0.839	0.652	2.65213e-07
Socs3	Mesenchymal Cells	1.20045e-11	0.657375	0.807	0.604	3.08456e-07
Pdgfrl	Mesenchymal Cells	1.32558e-11	1.1277	0.489	0.262	3.40607e-07
Myc	Mesenchymal Cells	1.4107e-11	0.986602	0.372	0.163	3.6248e-07
Ptprd	Mesenchymal Cells	1.47602e-11	1.5121	0.332	0.133	3.79263e-07
Cd164	Mesenchymal Cells	1.56458e-11	0.711045	0.794	0.611	4.02019e-07
Nme2	Mesenchymal Cells	1.62858e-11	0.534589	0.735	0.432	4.18464e-07
Rhob	Mesenchymal Cells	1.81463e-11	1.0693	0.413	0.191	4.66269e-07
Cryl1	Mesenchymal Cells	1.8543e-11	1.24299	0.3	0.111	4.76461e-07
Socs6	Mesenchymal Cells	2.09959e-11	1.16852	0.601	0.384	5.39489e-07
Rab34	Mesenchymal Cells	2.18797e-11	1.53021	0.359	0.16	5.62199e-07
Lamp2	Mesenchymal Cells	2.7911e-11	0.558783	0.888	0.747	7.17173e-07
Wwtr1	Mesenchymal Cells	2.8787e-11	1.44444	0.265	0.093	7.39681e-07
Myh10	Mesenchymal Cells	2.89635e-11	1.51837	0.336	0.146	7.44218e-07
Scpep1	Mesenchymal Cells	2.90451e-11	1.43605	0.462	0.254	7.46315e-07
March6	Mesenchymal Cells	3.08083e-11	1.91256	0.399	0.193	7.9162e-07
Wipi1	Mesenchymal Cells	3.37557e-11	1.19299	0.439	0.224	8.67353e-07
Tsix	Mesenchymal Cells	3.59939e-11	1.12265	0.664	0.462	9.24864e-07
Pdxk	Mesenchymal Cells	3.84586e-11	1.65148	0.377	0.182	9.88194e-07
1810058I24Rik	Mesenchymal Cells	3.96667e-11	0.8407	0.632	0.4	1.01924e-06
Zc3hav1	Mesenchymal Cells	4.15128e-11	1.34266	0.251	0.083	1.06667e-06
Aldh6a1	Mesenchymal Cells	4.43816e-11	1.63159	0.399	0.208	1.14039e-06
H2afv	Mesenchymal Cells	4.76018e-11	0.560951	0.816	0.694	1.22313e-06
Ahnak	Mesenchymal Cells	6.31157e-11	0.669883	0.529	0.287	1.62176e-06
Traf4	Mesenchymal Cells	6.70345e-11	1.52895	0.359	0.164	1.72245e-06
Ifngr2	Mesenchymal Cells	6.8958e-11	1.18725	0.475	0.258	1.77188e-06
Cfl1	Mesenchymal Cells	7.18413e-11	0.359962	0.982	0.914	1.84596e-06
Bag3	Mesenchymal Cells	7.54935e-11	1.01213	0.466	0.243	1.93981e-06
Hspa13	Mesenchymal Cells	8.30768e-11	1.65879	0.314	0.134	2.13466e-06
Zfp36l2	Mesenchymal Cells	9.21632e-11	0.953505	0.534	0.294	2.36813e-06
Adk	Mesenchymal Cells	9.51836e-11	1.65824	0.372	0.18	2.44574e-06
Polr2m	Mesenchymal Cells	1.0136e-10	0.950042	0.695	0.564	2.60446e-06
Gm13422	Mesenchymal Cells	1.1688e-10	1.32203	0.462	0.242	3.00323e-06
Tmem109	Mesenchymal Cells	1.45514e-10	1.1913	0.386	0.18	3.73899e-06
Add1	Mesenchymal Cells	1.49072e-10	1.07925	0.605	0.41	3.83041e-06
Ackr3	Mesenchymal Cells	1.55272e-10	1.73293	0.274	0.109	3.98972e-06
Rcn2	Mesenchymal Cells	1.69207e-10	0.835177	0.677	0.467	4.34778e-06
Ccdc80	Mesenchymal Cells	1.99518e-10	1.10652	0.516	0.299	5.12661e-06
Suclg2	Mesenchymal Cells	2.49583e-10	1.29701	0.332	0.148	6.41302e-06
Pabpc4l	Mesenchymal Cells	2.54389e-10	1.418	0.278	0.105	6.53653e-06
Copb2	Mesenchymal Cells	3.06545e-10	0.957525	0.574	0.383	7.87668e-06
Cdc42se2	Mesenchymal Cells	3.37142e-10	1.25764	0.381	0.186	8.66287e-06
Ssr3	Mesenchymal Cells	4.4659e-10	0.862704	0.704	0.574	1.14751e-05
Ptar1	Mesenchymal Cells	4.58301e-10	1.16717	0.484	0.283	1.1776e-05
Degs1	Mesenchymal Cells	5.06708e-10	0.925934	0.592	0.383	1.30199e-05
Sft2d2	Mesenchymal Cells	5.43787e-10	1.28017	0.471	0.276	1.39726e-05
Colgalt2	Mesenchymal Cells	5.96397e-10	1.09408	0.507	0.299	1.53244e-05
Ctsz	Mesenchymal Cells	6.18351e-10	0.475097	0.61	0.339	1.58885e-05
Cyba	Mesenchymal Cells	7.13972e-10	0.682406	0.426	0.204	1.83455e-05
Nat8f1	Mesenchymal Cells	8.26262e-10	2.04986	0.278	0.116	2.12308e-05
Lama4	Mesenchymal Cells	8.33176e-10	1.18196	0.269	0.107	2.14085e-05
Surf4	Mesenchymal Cells	8.71812e-10	0.819268	0.776	0.628	2.24012e-05
Sec24d	Mesenchymal Cells	1.01814e-09	1.34649	0.399	0.21	2.61612e-05
Sgce	Mesenchymal Cells	1.03761e-09	1.79378	0.274	0.112	2.66613e-05
Adipor2	Mesenchymal Cells	1.05031e-09	1.83834	0.291	0.127	2.69876e-05
Cthrc1	Mesenchymal Cells	1.34459e-09	0.385669	0.552	0.295	3.45492e-05
Itgb1	Mesenchymal Cells	1.43545e-09	0.489688	0.691	0.481	3.68838e-05
Slc39a7	Mesenchymal Cells	1.62933e-09	0.949864	0.578	0.413	4.18656e-05
Sik1	Mesenchymal Cells	1.67765e-09	0.396951	0.507	0.276	4.31073e-05
Erp44	Mesenchymal Cells	1.68595e-09	0.874667	0.619	0.437	4.33205e-05
Vkorc1	Mesenchymal Cells	1.69137e-09	0.884161	0.516	0.299	4.34598e-05
Gm15163	Mesenchymal Cells	1.69486e-09	1.50838	0.278	0.113	4.35495e-05
Senp3	Mesenchymal Cells	1.71639e-09	1.87016	0.368	0.195	4.41027e-05
Epn2	Mesenchymal Cells	1.7769e-09	1.51198	0.386	0.199	4.56575e-05
Cdkn1a	Mesenchymal Cells	1.84488e-09	0.716646	0.637	0.408	4.74042e-05
Ociad2	Mesenchymal Cells	1.9265e-09	1.0298	0.462	0.254	4.95013e-05
Pycard	Mesenchymal Cells	2.14426e-09	1.08327	0.386	0.194	5.50968e-05
Ddah2	Mesenchymal Cells	2.25577e-09	0.839091	0.471	0.253	5.7962e-05
Gm9347	Mesenchymal Cells	2.46205e-09	1.37139	0.269	0.108	6.32625e-05
Smim14	Mesenchymal Cells	2.57026e-09	0.803818	0.655	0.495	6.60428e-05
Rhoa	Mesenchymal Cells	2.57879e-09	0.499668	0.933	0.773	6.6262e-05
Mesd	Mesenchymal Cells	2.9572e-09	1.14737	0.493	0.303	7.59853e-05
Ggact	Mesenchymal Cells	3.05574e-09	1.59483	0.543	0.355	7.85173e-05
Gem	Mesenchymal Cells	3.23599e-09	1.03224	0.265	0.104	8.31486e-05
Lamb2	Mesenchymal Cells	3.4683e-09	0.956413	0.43	0.225	8.9118e-05
H2-T23	Mesenchymal Cells	3.69805e-09	1.43161	0.417	0.242	9.50213e-05
Slc35b2	Mesenchymal Cells	4.10643e-09	1.0399	0.637	0.471	0.000105515
Alg14	Mesenchymal Cells	4.22459e-09	1.17447	0.327	0.152	0.000108551
2900097C17Rik	Mesenchymal Cells	5.05013e-09	0.759432	0.726	0.566	0.000129763
Gm9844	Mesenchymal Cells	6.99846e-09	1.0483	0.363	0.178	0.000179825
Plcb3	Mesenchymal Cells	7.02354e-09	1.19164	0.274	0.115	0.00018047
Gm10499	Mesenchymal Cells	7.58425e-09	1.34152	0.283	0.122	0.000194877
Mbtps1	Mesenchymal Cells	8.91459e-09	1.26651	0.43	0.247	0.00022906
Idh2	Mesenchymal Cells	9.71103e-09	0.955594	0.35	0.168	0.000249525
Scamp3	Mesenchymal Cells	1.00759e-08	1.33002	0.354	0.182	0.000258901
Rpl6	Mesenchymal Cells	1.05944e-08	0.394432	0.991	0.971	0.000272222
Ucma	Mesenchymal Cells	1.1556e-08	2.1899	0.309	0.154	0.000296932
Pcdhgc4	Mesenchymal Cells	1.20889e-08	1.27052	0.372	0.194	0.000310624
Txndc12	Mesenchymal Cells	1.22828e-08	0.995979	0.404	0.219	0.000315607
Ltbr	Mesenchymal Cells	1.23904e-08	1.14686	0.327	0.152	0.000318372
Oaz1	Mesenchymal Cells	1.51577e-08	0.259632	0.996	0.974	0.000389477
AK157302	Mesenchymal Cells	1.57007e-08	0.95329	0.52	0.333	0.00040343
Afap1	Mesenchymal Cells	1.60358e-08	0.752841	0.7	0.523	0.00041204
H2-T-ps	Mesenchymal Cells	1.66004e-08	1.35878	0.426	0.262	0.000426548
Plscr3	Mesenchymal Cells	1.69595e-08	1.03947	0.381	0.199	0.000435774
Slc27a1	Mesenchymal Cells	1.74708e-08	0.905378	0.61	0.429	0.000448912
Foxn3	Mesenchymal Cells	1.78194e-08	1.1338	0.354	0.175	0.000457871
Serinc5	Mesenchymal Cells	1.84932e-08	1.09341	0.323	0.154	0.000475183
Isca1	Mesenchymal Cells	1.855e-08	0.992032	0.543	0.389	0.000476641
Ndn	Mesenchymal Cells	1.86367e-08	1.10383	0.381	0.209	0.000478869
Gm8750	Mesenchymal Cells	1.86865e-08	1.32114	0.26	0.109	0.00048015
Aldh3a2	Mesenchymal Cells	1.96653e-08	1.39516	0.274	0.12	0.0005053
Mir99ahg	Mesenchymal Cells	2.07282e-08	0.97487	0.35	0.175	0.000532612
Abhd12	Mesenchymal Cells	2.21716e-08	0.924842	0.516	0.324	0.0005697
Anapc11	Mesenchymal Cells	2.34673e-08	0.764842	0.668	0.522	0.000602992
Sntb2	Mesenchymal Cells	2.37508e-08	0.637513	0.345	0.169	0.000610277
Gm8783	Mesenchymal Cells	2.40245e-08	1.03905	0.614	0.403	0.000617311
Acadl	Mesenchymal Cells	2.40318e-08	1.25556	0.269	0.117	0.000617498
Tuba1b	Mesenchymal Cells	2.53407e-08	0.410663	0.942	0.929	0.000651129
Tns2	Mesenchymal Cells	2.62559e-08	1.40901	0.26	0.111	0.000674645
Tm7sf3	Mesenchymal Cells	2.63028e-08	0.935663	0.448	0.265	0.00067585
AC154550.1	Mesenchymal Cells	2.64545e-08	1.27045	0.26	0.112	0.00067975
Ndufa13	Mesenchymal Cells	2.67115e-08	0.39694	0.928	0.85	0.000686353
Socs2	Mesenchymal Cells	2.70249e-08	0.52497	0.704	0.52	0.000694405
Gm22133	Mesenchymal Cells	2.71653e-08	0.578645	0.794	0.6	0.000698012
Kif13b	Mesenchymal Cells	2.87015e-08	1.01222	0.274	0.117	0.000737485
Tgfb3	Mesenchymal Cells	2.89312e-08	1.3858	0.354	0.193	0.000743387
Nnt	Mesenchymal Cells	2.9251e-08	1.06147	0.35	0.179	0.000751604
Slc35a1	Mesenchymal Cells	2.94725e-08	1.72093	0.283	0.137	0.000757295
Clip3	Mesenchymal Cells	2.97237e-08	1.3491	0.386	0.219	0.000763749
Pfn2	Mesenchymal Cells	3.27734e-08	1.30761	0.444	0.286	0.000842112
Tmem47	Mesenchymal Cells	3.33988e-08	0.771624	0.417	0.227	0.000858182
Ptms	Mesenchymal Cells	3.36286e-08	0.718891	0.578	0.383	0.000864087
Gm5539	Mesenchymal Cells	3.67025e-08	1.36104	0.26	0.113	0.000943072
Mgst1	Mesenchymal Cells	3.7281e-08	0.783058	0.493	0.286	0.000957934
Igsf11	Mesenchymal Cells	3.9004e-08	1.03748	0.498	0.306	0.00100221
Bmp1	Mesenchymal Cells	4.19237e-08	1.01894	0.318	0.153	0.00107723
Ddah1	Mesenchymal Cells	4.44116e-08	0.890472	0.538	0.359	0.00114116
Gm8730	Mesenchymal Cells	4.83348e-08	0.334026	0.978	0.923	0.00124196
Tspan4	Mesenchymal Cells	6.49577e-08	1.24818	0.278	0.13	0.00166909
Ssr1	Mesenchymal Cells	6.53271e-08	0.810546	0.578	0.398	0.00167858
P2rx4	Mesenchymal Cells	6.69993e-08	1.29953	0.345	0.187	0.00172155
Gm7292	Mesenchymal Cells	6.83024e-08	0.577232	0.709	0.504	0.00175503
P4hb	Mesenchymal Cells	7.00071e-08	0.319587	0.933	0.846	0.00179883
Tor1b	Mesenchymal Cells	7.73414e-08	1.40032	0.296	0.143	0.00198729
Nkd1	Mesenchymal Cells	7.74608e-08	1.27434	0.439	0.27	0.00199035
Acaa2	Mesenchymal Cells	8.03365e-08	0.883454	0.417	0.239	0.00206425
Sept2	Mesenchymal Cells	8.1412e-08	0.654848	0.83	0.698	0.00209188
Gria3	Mesenchymal Cells	8.26114e-08	1.19812	0.265	0.117	0.0021227
Agrn	Mesenchymal Cells	8.5386e-08	1.31229	0.386	0.224	0.00219399
Cxx1a	Mesenchymal Cells	8.80678e-08	0.778517	0.453	0.28	0.0022629
Pim1	Mesenchymal Cells	9.40607e-08	0.343801	0.601	0.398	0.00241689
Cttn	Mesenchymal Cells	1.00118e-07	0.870531	0.605	0.445	0.00257253
Polg2	Mesenchymal Cells	1.09479e-07	1.43273	0.278	0.127	0.00281307
Arcn1	Mesenchymal Cells	1.15165e-07	0.978659	0.628	0.51	0.00295917
Sorbs3	Mesenchymal Cells	1.21623e-07	0.457747	0.516	0.302	0.00312509
Xist	Mesenchymal Cells	1.26723e-07	0.700519	0.574	0.376	0.00325614
Rab11b	Mesenchymal Cells	1.29331e-07	0.561468	0.861	0.77	0.00332316
Tmem106b	Mesenchymal Cells	1.43037e-07	1.22916	0.39	0.234	0.00367533
Mtmr2	Mesenchymal Cells	1.43115e-07	0.886424	0.744	0.611	0.00367735
Fosl2	Mesenchymal Cells	1.44269e-07	0.64603	0.291	0.137	0.00370699
Topors	Mesenchymal Cells	1.8147e-07	1.328	0.287	0.141	0.00466286
Cnn3	Mesenchymal Cells	1.86991e-07	0.286604	0.879	0.597	0.00480474
Itgav	Mesenchymal Cells	1.87754e-07	1.03387	0.291	0.138	0.00482434
Gm9847	Mesenchymal Cells	1.98283e-07	0.638596	0.61	0.433	0.00509488
Rps16-ps2	Mesenchymal Cells	2.37246e-07	0.42438	0.955	0.87	0.00609604
Psd3	Mesenchymal Cells	2.38167e-07	1.06593	0.274	0.131	0.00611971
Il6st	Mesenchymal Cells	2.52526e-07	1.01372	0.578	0.433	0.00648865
Txndc5	Mesenchymal Cells	2.6099e-07	0.764959	0.493	0.314	0.00670614
Pnp	Mesenchymal Cells	2.6112e-07	1.01602	0.265	0.12	0.00670949
Slc20a2	Mesenchymal Cells	2.63964e-07	1.51176	0.287	0.145	0.00678255
Gna11	Mesenchymal Cells	2.86623e-07	1.43831	0.422	0.258	0.00736477
Anapc5	Mesenchymal Cells	2.91025e-07	0.759947	0.601	0.439	0.00747789
Eci2	Mesenchymal Cells	2.91813e-07	0.794724	0.561	0.404	0.00749814
Epb41l1	Mesenchymal Cells	2.92552e-07	0.866858	0.395	0.21	0.00751712
Rbl2	Mesenchymal Cells	3.21514e-07	1.31148	0.309	0.158	0.00826131
Selenof	Mesenchymal Cells	3.25688e-07	0.636833	0.686	0.545	0.00836855
Tcf12	Mesenchymal Cells	3.33952e-07	1.11942	0.368	0.21	0.00858089
Ilvbl	Mesenchymal Cells	3.48408e-07	1.12161	0.296	0.148	0.00895235
Casp3	Mesenchymal Cells	3.5815e-07	1.49787	0.269	0.13	0.00920266
Morf4l2	Mesenchymal Cells	3.60692e-07	0.562015	0.848	0.716	0.00926798
Praf2	Mesenchymal Cells	3.67245e-07	1.07507	0.3	0.15	0.00943637
Gm1113	Type I Hair Cells	6.28125e-179	10.0964	0.934	0.017	1.61397e-174
Gm9195	Type I Hair Cells	2.53983e-155	5.08899	0.964	0.063	6.5261e-151
Kcna10	Type I Hair Cells	2.85197e-150	6.24825	0.944	0.076	7.32813e-146
Gm1322	Type I Hair Cells	9.10489e-150	4.75708	0.985	0.103	2.3395e-145
Xirp2	Type I Hair Cells	3.73832e-149	4.77461	0.99	0.099	9.60562e-145
Atp2b2	Type I Hair Cells	8.16043e-146	5.53184	0.964	0.095	2.09682e-141
Smpx	Type I Hair Cells	1.41708e-144	4.40543	0.995	0.124	3.64119e-140
Ptprq	Type I Hair Cells	4.97947e-142	4.47038	0.995	0.145	1.27948e-137
Nefl	Type I Hair Cells	7.18501e-142	4.63729	0.959	0.105	1.84619e-137
Cfap161	Type I Hair Cells	3.78778e-141	5.20142	0.923	0.082	9.73271e-137
Fscn2	Type I Hair Cells	2.63489e-138	5.04912	0.872	0.054	6.77034e-134
Cabp2	Type I Hair Cells	5.76223e-137	4.23227	0.98	0.14	1.4806e-132
E230025N22Rik	Type I Hair Cells	9.64274e-136	5.04568	0.862	0.05	2.4777e-131
Dnajc5b	Type I Hair Cells	6.49156e-135	4.87951	0.923	0.088	1.66801e-130
Kncn	Type I Hair Cells	9.13485e-135	3.98023	0.98	0.12	2.3472e-130
Kcp	Type I Hair Cells	4.5426e-134	4.40739	0.964	0.121	1.16722e-129
Tomt	Type I Hair Cells	7.45524e-134	4.15036	0.954	0.104	1.91562e-129
Nefm	Type I Hair Cells	9.23384e-131	4.11603	0.969	0.119	2.37264e-126
Espn	Type I Hair Cells	1.15142e-130	4.13884	0.969	0.132	2.95858e-126
Cfap46	Type I Hair Cells	7.37195e-130	5.19428	0.862	0.066	1.89422e-125
Vwa3a	Type I Hair Cells	9.79131e-130	7.87488	0.694	0.005	2.51588e-125
Ccdc33	Type I Hair Cells	1.1526e-128	5.253	0.821	0.05	2.9616e-124
Spp1	Type I Hair Cells	3.9026e-128	8.60351	0.908	0.125	1.00277e-123
Car7	Type I Hair Cells	6.71572e-128	6.93311	0.714	0.013	1.7256e-123
Elmod1	Type I Hair Cells	1.05907e-127	4.43971	0.923	0.101	2.72129e-123
Apba1	Type I Hair Cells	1.27884e-127	4.44479	0.954	0.152	3.28599e-123
Kcnh7	Type I Hair Cells	5.43178e-127	4.70311	0.872	0.071	1.39569e-122
1110017D15Rik	Type I Hair Cells	1.26048e-124	3.52156	0.98	0.126	3.23882e-120
Mkrn2os	Type I Hair Cells	3.52131e-123	4.31099	0.872	0.083	9.048e-119
Acbd7	Type I Hair Cells	4.377e-123	3.57306	0.995	0.138	1.12467e-118
Cxcl14	Type I Hair Cells	9.08292e-123	3.55065	0.98	0.134	2.33386e-118
Cfap65	Type I Hair Cells	2.84409e-122	3.54027	0.969	0.121	7.3079e-118
Pgm2l1	Type I Hair Cells	4.67921e-122	4.35969	0.949	0.134	1.20232e-117
1700012P22Rik	Type I Hair Cells	1.13248e-121	4.27005	0.878	0.083	2.9099e-117
Chrna10	Type I Hair Cells	1.17787e-121	3.92355	0.929	0.112	3.02654e-117
Ap3b2	Type I Hair Cells	4.25525e-121	4.20174	0.883	0.087	1.09339e-116
Hsd17b7	Type I Hair Cells	1.01696e-120	4.42842	0.959	0.175	2.61307e-116
Cfap126	Type I Hair Cells	1.70828e-120	3.65806	0.944	0.112	4.38943e-116
Gfi1	Type I Hair Cells	1.51578e-119	4.81548	0.816	0.062	3.89478e-115
Gm32742	Type I Hair Cells	2.25558e-119	4.95845	0.821	0.063	5.79572e-115
Dnah6	Type I Hair Cells	3.99824e-119	4.09981	0.903	0.101	1.02735e-114
Ppp1r27	Type I Hair Cells	8.46404e-119	3.4753	0.923	0.101	2.17483e-114
Fam183b	Type I Hair Cells	2.24174e-118	3.94666	0.903	0.097	5.76015e-114
Ankfn1	Type I Hair Cells	3.78004e-117	4.79193	0.821	0.072	9.71282e-113
Trim36	Type I Hair Cells	4.48564e-117	3.65041	0.939	0.116	1.15259e-112
Acss2	Type I Hair Cells	1.74426e-115	4.16635	0.908	0.126	4.48189e-111
Pcdh20	Type I Hair Cells	5.72995e-115	4.57893	0.898	0.129	1.47231e-110
D630023F18Rik	Type I Hair Cells	9.25953e-115	4.93484	0.786	0.059	2.37924e-110
Dynlrb2	Type I Hair Cells	1.31521e-114	3.54269	0.98	0.154	3.37944e-110
Ttll3	Type I Hair Cells	8.86346e-114	4.65802	0.872	0.121	2.27747e-109
Mindy4b-ps	Type I Hair Cells	1.41149e-113	3.19922	0.939	0.112	3.62682e-109
Zcchc12	Type I Hair Cells	1.76278e-112	5.28889	0.781	0.07	4.52946e-108
Nme9	Type I Hair Cells	1.81309e-112	4.79466	0.77	0.058	4.65873e-108
Gm13599	Type I Hair Cells	2.22322e-112	4.43681	0.77	0.055	5.71257e-108
Myo15	Type I Hair Cells	3.75108e-112	2.93466	0.985	0.126	9.6384e-108
Armc4	Type I Hair Cells	3.46481e-111	3.42209	0.908	0.109	8.90283e-107
Rab3ip	Type I Hair Cells	1.13854e-110	3.72175	0.949	0.196	2.92547e-106
Bdnf	Type I Hair Cells	1.21782e-110	3.68399	0.893	0.113	3.12918e-106
Ppp1r32	Type I Hair Cells	2.18595e-110	3.31917	0.923	0.117	5.6168e-106
Cst6	Type I Hair Cells	3.47732e-110	4.8522	0.735	0.045	8.93498e-106
Dfnb59	Type I Hair Cells	1.48641e-109	4.8664	0.735	0.047	3.81932e-105
Nrxn3	Type I Hair Cells	1.32307e-108	3.21234	0.964	0.152	3.39963e-104
Otof	Type I Hair Cells	3.35104e-108	2.9554	0.964	0.134	8.61051e-104
Gstm7	Type I Hair Cells	2.03295e-107	4.02449	0.903	0.159	5.22367e-103
1700001C02Rik	Type I Hair Cells	2.52136e-107	3.85557	0.821	0.078	6.47864e-103
Ttc29	Type I Hair Cells	2.75261e-106	3.29434	0.852	0.092	7.07283e-102
Ofcc1	Type I Hair Cells	5.08921e-106	4.89336	0.689	0.034	1.30767e-101
Drc1	Type I Hair Cells	1.19384e-105	3.33861	0.898	0.123	3.06758e-101
Smim5	Type I Hair Cells	1.9962e-105	4.11358	0.816	0.094	5.12924e-101
Ano3	Type I Hair Cells	2.16014e-105	4.61888	0.781	0.075	5.55047e-101
Iqcg	Type I Hair Cells	8.57047e-105	3.27313	0.918	0.137	2.20218e-100
Lrtm2	Type I Hair Cells	1.16265e-104	3.6642	0.852	0.105	2.98744e-100
Cfap77	Type I Hair Cells	2.84173e-104	3.23866	0.888	0.112	7.30183e-100
Cib3	Type I Hair Cells	2.92983e-104	3.99774	0.832	0.109	7.52819e-100
Crip3	Type I Hair Cells	1.55787e-103	5.90177	0.617	0.017	4.00295e-99
Cfap206	Type I Hair Cells	2.70047e-103	3.28868	0.872	0.109	6.93886e-99
Cfap44	Type I Hair Cells	3.462e-103	3.37509	0.883	0.117	8.89562e-99
Nek2	Type I Hair Cells	1.32838e-102	5.92216	0.653	0.03	3.41326e-98
Ttc21a	Type I Hair Cells	4.57218e-102	2.9736	0.934	0.142	1.17482e-97
2300009A05Rik	Type I Hair Cells	1.57997e-101	3.96939	0.867	0.145	4.05972e-97
Kirrel3os	Type I Hair Cells	6.7535e-101	3.9193	0.821	0.096	1.73531e-96
Cfap43	Type I Hair Cells	7.8946e-100	3.23265	0.939	0.181	2.02852e-95
Elfn1	Type I Hair Cells	5.34695e-99	4.77485	0.653	0.033	1.3739e-94
AI593442	Type I Hair Cells	8.86763e-99	5.9252	0.816	0.128	2.27854e-94
Fam81b	Type I Hair Cells	1.39813e-98	5.83043	0.607	0.021	3.59249e-94
Ptprz1	Type I Hair Cells	3.70997e-98	3.09737	0.959	0.229	9.53277e-94
Zbbx	Type I Hair Cells	4.05654e-98	4.34245	0.74	0.067	1.04233e-93
Pak3	Type I Hair Cells	1.91232e-97	3.29848	0.918	0.177	4.9137e-93
Calm2	Type I Hair Cells	2.3931e-97	3.506	1	0.88	6.14906e-93
Gpx2	Type I Hair Cells	3.2144e-97	2.95417	0.939	0.183	8.25941e-93
Ccdc39	Type I Hair Cells	3.26289e-96	2.92307	0.939	0.167	8.384e-92
Mlf1	Type I Hair Cells	8.68761e-96	2.73085	0.974	0.181	2.23228e-91
Twf2	Type I Hair Cells	1.82371e-95	3.13664	0.888	0.152	4.68603e-91
Loxhd1	Type I Hair Cells	4.81485e-95	3.7249	0.776	0.082	1.23718e-90
Myo15b	Type I Hair Cells	9.46972e-95	4.85124	0.689	0.055	2.43324e-90
Oosp2	Type I Hair Cells	3.46753e-94	4.02868	0.74	0.075	8.90981e-90
Cd164l2	Type I Hair Cells	4.45457e-94	2.75272	0.923	0.166	1.1446e-89
2410004P03Rik	Type I Hair Cells	1.64743e-93	4.05904	0.73	0.075	4.23306e-89
Ighm	Type I Hair Cells	1.95191e-93	5.01169	0.577	0.018	5.01543e-89
Art1	Type I Hair Cells	2.96588e-93	2.46897	0.862	0.111	7.62083e-89
Efcab10	Type I Hair Cells	1.21701e-92	3.46104	0.821	0.113	3.12712e-88
Ldb3	Type I Hair Cells	1.95257e-92	4.92382	0.607	0.029	5.01714e-88
Enkur	Type I Hair Cells	2.72963e-92	3.07125	0.888	0.146	7.01378e-88
Cfap69	Type I Hair Cells	3.28198e-92	2.58578	0.898	0.134	8.43306e-88
Tmem130	Type I Hair Cells	5.68717e-92	4.72499	0.663	0.05	1.46132e-87
Dner	Type I Hair Cells	3.13753e-91	3.43916	0.781	0.097	8.06187e-87
Pifo	Type I Hair Cells	5.3329e-91	3.28833	0.801	0.104	1.37029e-86
Selenow	Type I Hair Cells	5.99424e-91	2.25578	0.995	0.87	1.54022e-86
Pou4f3	Type I Hair Cells	5.11103e-90	2.20278	0.913	0.128	1.31328e-85
Ccdc40	Type I Hair Cells	7.35956e-90	2.99105	0.842	0.124	1.89104e-85
Myo7a	Type I Hair Cells	8.91656e-90	2.96012	0.842	0.119	2.29111e-85
Hist3h2ba	Type I Hair Cells	9.51716e-90	3.80245	0.867	0.178	2.44543e-85
Spag6l	Type I Hair Cells	1.31137e-89	3.1728	0.816	0.116	3.36956e-85
Cdcp2	Type I Hair Cells	1.74005e-89	4.73577	0.633	0.043	4.47105e-85
Ccdc65	Type I Hair Cells	3.5653e-89	3.07877	0.832	0.13	9.16103e-85
Nbas	Type I Hair Cells	3.57558e-89	3.72314	0.893	0.204	9.18746e-85
Lrrc9	Type I Hair Cells	6.63446e-89	4.1923	0.679	0.061	1.70472e-84
Dcdc2b	Type I Hair Cells	1.95352e-88	3.55726	0.735	0.087	5.01958e-84
Ano4	Type I Hair Cells	3.85028e-88	3.6761	0.76	0.097	9.89329e-84
Slc17a8	Type I Hair Cells	7.55208e-88	4.76844	0.612	0.038	1.94051e-83
Tmc2	Type I Hair Cells	8.33914e-88	6.41118	0.541	0.017	2.14274e-83
Mrps6	Type I Hair Cells	6.32461e-87	2.4997	0.995	0.686	1.62511e-82
Gipc3	Type I Hair Cells	8.29515e-87	3.57015	0.719	0.076	2.13144e-82
Rdh12	Type I Hair Cells	8.48094e-87	4.36322	0.628	0.046	2.17918e-82
Hebp2	Type I Hair Cells	1.00315e-86	3.18748	0.878	0.207	2.5776e-82
Wdr63	Type I Hair Cells	1.2568e-86	3.94146	0.719	0.084	3.22935e-82
Strc	Type I Hair Cells	1.87886e-86	5.11505	0.617	0.042	4.82774e-82
Fbxo2	Type I Hair Cells	4.64967e-86	2.53723	0.995	0.597	1.19473e-81
Ttc7	Type I Hair Cells	1.05841e-85	4.27955	0.679	0.071	2.71959e-81
Tekt2	Type I Hair Cells	1.23741e-85	2.57753	0.888	0.155	3.17953e-81
Fth1	Type I Hair Cells	3.75009e-85	1.72777	0.995	0.967	9.63585e-81
Syt14	Type I Hair Cells	7.41284e-85	2.99135	0.791	0.109	1.90473e-80
Tekt1	Type I Hair Cells	7.63822e-85	2.53216	0.918	0.184	1.96264e-80
Gm30191	Type I Hair Cells	1.89095e-84	2.80939	0.842	0.137	4.8588e-80
Grxcr2	Type I Hair Cells	1.04882e-83	4.15373	0.694	0.082	2.69493e-79
Tunar	Type I Hair Cells	1.25158e-83	6.3184	0.51	0.014	3.21593e-79
Cdkl4	Type I Hair Cells	2.07808e-83	3.14102	0.755	0.097	5.33962e-79
Sh2d4b	Type I Hair Cells	6.31479e-83	3.20235	0.74	0.092	1.62259e-78
Plscr5	Type I Hair Cells	7.08641e-83	4.84074	0.566	0.032	1.82085e-78
Cfap61	Type I Hair Cells	7.44707e-83	3.33163	0.73	0.09	1.91352e-78
Spef2	Type I Hair Cells	1.66945e-82	2.99995	0.827	0.141	4.28966e-78
Fhad1	Type I Hair Cells	2.83886e-82	4.2817	0.668	0.071	7.29445e-78
Rab3a	Type I Hair Cells	4.94785e-82	3.04936	0.867	0.219	1.27135e-77
Fcrlb	Type I Hair Cells	6.76852e-82	8.79005	0.469	0.007	1.73917e-77
Syne4	Type I Hair Cells	1.20807e-81	3.09247	0.867	0.213	3.10414e-77
Rbm24	Type I Hair Cells	1.66668e-81	2.28883	0.821	0.12	4.28253e-77
Meig1	Type I Hair Cells	5.56162e-81	2.97011	0.832	0.146	1.42906e-76
Pls1	Type I Hair Cells	9.93756e-81	2.51651	0.974	0.395	2.55346e-76
Gm34653	Type I Hair Cells	1.1489e-80	3.92157	0.663	0.075	2.95209e-76
Dnaic2	Type I Hair Cells	3.61971e-80	2.6001	0.786	0.108	9.30085e-76
Ubxn11	Type I Hair Cells	4.07804e-80	2.95722	0.832	0.159	1.04785e-75
Cfap45	Type I Hair Cells	5.24024e-80	3.26631	0.776	0.13	1.34648e-75
Kif9	Type I Hair Cells	7.3369e-80	3.22745	0.776	0.125	1.88522e-75
Lmo7	Type I Hair Cells	8.64804e-80	2.39961	0.939	0.223	2.22211e-75
Cfap52	Type I Hair Cells	8.73896e-80	2.82994	0.765	0.107	2.24548e-75
Dnaic1	Type I Hair Cells	1.00601e-79	2.97436	0.796	0.126	2.58493e-75
Akap6	Type I Hair Cells	2.01116e-79	4.90109	0.546	0.03	5.16768e-75
Frmd4b	Type I Hair Cells	2.05024e-79	2.79189	0.923	0.26	5.2681e-75
Ica1l	Type I Hair Cells	3.92855e-79	3.36741	0.704	0.086	1.00944e-74
Capsl	Type I Hair Cells	5.68142e-79	3.10023	0.816	0.157	1.45984e-74
Hydin	Type I Hair Cells	5.88897e-79	3.23718	0.745	0.104	1.51317e-74
Cdh18	Type I Hair Cells	1.31843e-78	4.50957	0.52	0.022	3.3877e-74
Gm5737	Type I Hair Cells	4.68249e-78	5.92944	0.469	0.011	1.20317e-73
Dnah5	Type I Hair Cells	1.12813e-76	3.62428	0.694	0.087	2.89872e-72
Gm32633	Type I Hair Cells	6.16861e-76	4.96289	0.5	0.021	1.58502e-71
Gm7308	Type I Hair Cells	1.1476e-75	3.06855	0.837	0.224	2.94875e-71
Pdzph1	Type I Hair Cells	1.36733e-75	4.90765	0.526	0.03	3.51335e-71
1700028P14Rik	Type I Hair Cells	1.7736e-75	2.7095	0.765	0.115	4.55727e-71
4933413L06Rik	Type I Hair Cells	2.56118e-75	3.92631	0.612	0.061	6.58096e-71
Tspan13	Type I Hair Cells	2.78349e-75	2.10596	0.995	0.717	7.15219e-71
Abca5	Type I Hair Cells	2.9297e-75	3.0207	0.806	0.154	7.52787e-71
Them7	Type I Hair Cells	5.40573e-75	6.18672	0.449	0.009	1.389e-70
Gm4825	Type I Hair Cells	1.30436e-74	4.93236	0.515	0.029	3.35155e-70
Myo1h	Type I Hair Cells	1.58904e-74	3.55901	0.73	0.119	4.08305e-70
Ralyl	Type I Hair Cells	2.43478e-74	2.97521	0.724	0.105	6.25617e-70
Tjap1	Type I Hair Cells	2.44534e-74	2.14045	0.944	0.256	6.2833e-70
Cdkn2d	Type I Hair Cells	2.46305e-74	2.81434	0.883	0.256	6.32881e-70
Raph1	Type I Hair Cells	2.80465e-74	2.71118	0.949	0.35	7.20654e-70
Cpe	Type I Hair Cells	2.95264e-74	2.20237	0.985	0.473	7.58682e-70
Parp6	Type I Hair Cells	4.06065e-74	3.01006	0.827	0.19	1.04338e-69
Ablim2	Type I Hair Cells	6.01866e-74	4.16894	0.551	0.04	1.54649e-69
Atp1b1	Type I Hair Cells	7.60153e-74	2.33754	0.974	0.472	1.95321e-69
Rph3al	Type I Hair Cells	9.93899e-74	3.43993	0.73	0.121	2.55382e-69
Fdps	Type I Hair Cells	3.02093e-73	2.94863	0.862	0.257	7.76229e-69
Ly75	Type I Hair Cells	3.61011e-73	5.26527	0.474	0.018	9.27617e-69
Elovl4	Type I Hair Cells	3.70676e-73	2.97252	0.77	0.138	9.52452e-69
Cyld	Type I Hair Cells	6.1573e-73	3.03578	0.811	0.186	1.58212e-68
Rsph14	Type I Hair Cells	8.38914e-73	5.93108	0.444	0.011	2.15559e-68
Drc3	Type I Hair Cells	8.58649e-73	2.33557	0.816	0.145	2.2063e-68
Nceh1	Type I Hair Cells	1.05356e-72	3.44912	0.74	0.134	2.70714e-68
4933413G19Rik	Type I Hair Cells	1.5959e-72	3.95373	0.622	0.074	4.10067e-68
Ccdc68	Type I Hair Cells	1.66518e-72	2.81476	0.862	0.213	4.27867e-68
Morn1	Type I Hair Cells	3.1088e-72	2.95287	0.76	0.14	7.98805e-68
Rnf128	Type I Hair Cells	4.2604e-72	3.21855	0.735	0.123	1.09471e-67
Hcn1	Type I Hair Cells	4.48455e-72	4.41217	0.571	0.053	1.15231e-67
Popdc3	Type I Hair Cells	5.29884e-72	3.9139	0.561	0.047	1.36154e-67
Faim2	Type I Hair Cells	5.94021e-72	3.26207	0.668	0.088	1.52634e-67
Tmem255b	Type I Hair Cells	9.76708e-72	1.4874	0.878	0.138	2.50965e-67
Foxj1	Type I Hair Cells	1.67298e-71	2.32806	0.816	0.149	4.29872e-67
Tekt4	Type I Hair Cells	2.69019e-71	3.65679	0.561	0.046	6.91245e-67
Irx2	Type I Hair Cells	3.32904e-71	3.85451	0.628	0.08	8.55397e-67
Fbxo36	Type I Hair Cells	4.51181e-71	2.62327	0.786	0.148	1.15931e-66
Hsp90aa1	Type I Hair Cells	5.78082e-71	2.41997	0.995	0.559	1.48538e-66
A730017C20Rik	Type I Hair Cells	6.22761e-71	2.33324	0.939	0.286	1.60018e-66
Lrriq1	Type I Hair Cells	9.34424e-71	3.21364	0.704	0.107	2.401e-66
Rsph1	Type I Hair Cells	9.56002e-71	2.97212	0.74	0.129	2.45645e-66
Ccdc30	Type I Hair Cells	1.49911e-70	2.6251	0.827	0.174	3.85196e-66
Atp6v1g1	Type I Hair Cells	2.61521e-70	1.90178	0.99	0.8	6.71979e-66
Zfp385a	Type I Hair Cells	3.55038e-70	2.85098	0.852	0.221	9.1227e-66
Mapk15	Type I Hair Cells	5.34204e-70	2.6218	0.781	0.146	1.37264e-65
Tmc1	Type I Hair Cells	5.42264e-70	3.36498	0.668	0.092	1.39335e-65
Espnl	Type I Hair Cells	1.05563e-69	2.92288	0.694	0.103	2.71244e-65
Liph	Type I Hair Cells	1.74942e-69	4.43792	0.495	0.029	4.49514e-65
Pcsk5	Type I Hair Cells	9.527e-69	2.74504	0.699	0.105	2.44796e-64
Wbscr17	Type I Hair Cells	1.05091e-68	2.12321	0.418	0.009	2.70032e-64
Calml4	Type I Hair Cells	3.12585e-68	2.15847	0.99	0.472	8.03186e-64
Adgrd1	Type I Hair Cells	7.25053e-68	8.89912	0.388	0.004	1.86302e-63
Lrrc27	Type I Hair Cells	7.32906e-68	3.18518	0.679	0.107	1.8832e-63
Spag8	Type I Hair Cells	7.94934e-68	2.8019	0.73	0.124	2.04258e-63
Rem2	Type I Hair Cells	1.26127e-67	3.94076	0.566	0.061	3.24083e-63
Cetn2	Type I Hair Cells	2.17779e-67	2.18698	0.985	0.465	5.59583e-63
Eno2	Type I Hair Cells	4.37303e-67	2.98203	0.73	0.137	1.12365e-62
Plcxd2	Type I Hair Cells	5.0805e-67	3.70864	0.551	0.051	1.30543e-62
Slk	Type I Hair Cells	5.13137e-67	3.20597	0.663	0.103	1.31851e-62
Skor1	Type I Hair Cells	1.16473e-66	4.42124	0.49	0.033	2.99278e-62
Gm42793	Type I Hair Cells	1.31697e-66	5.80551	0.378	0.003	3.38395e-62
Hsph1	Type I Hair Cells	4.59344e-66	2.50975	0.872	0.249	1.18028e-61
Shank2	Type I Hair Cells	6.85012e-66	3.02849	0.781	0.169	1.76014e-61
Serf1	Type I Hair Cells	1.05149e-65	2.30007	0.964	0.455	2.7018e-61
Syt2	Type I Hair Cells	2.08038e-65	3.56721	0.531	0.046	5.34553e-61
Eno4	Type I Hair Cells	4.91359e-65	3.26412	0.638	0.092	1.26255e-60
Shtn1	Type I Hair Cells	4.9718e-65	2.61247	0.837	0.216	1.2775e-60
Gm44737	Type I Hair Cells	1.29824e-64	5.96899	0.388	0.008	3.33582e-60
Cfap54	Type I Hair Cells	1.41906e-64	2.88795	0.75	0.157	3.64628e-60
Dytn	Type I Hair Cells	1.47544e-64	4.10307	0.541	0.055	3.79115e-60
Nek5	Type I Hair Cells	2.32111e-64	3.68218	0.602	0.079	5.96408e-60
Dnah9	Type I Hair Cells	2.53917e-64	3.33666	0.653	0.103	6.52439e-60
Calm1	Type I Hair Cells	2.79346e-64	1.65862	0.995	0.938	7.1778e-60
Defb25	Type I Hair Cells	2.84219e-64	2.28403	0.724	0.112	7.30302e-60
Trim9	Type I Hair Cells	3.60845e-64	5.67991	0.423	0.017	9.27191e-60
B3gnt4	Type I Hair Cells	3.67473e-64	2.92237	0.653	0.1	9.44222e-60
Ptgis	Type I Hair Cells	3.90826e-64	2.96877	0.51	0.042	1.00423e-59
Ppm1h	Type I Hair Cells	7.95207e-64	2.33039	0.949	0.453	2.04328e-59
Zwint	Type I Hair Cells	9.17838e-64	2.54089	0.888	0.316	2.35839e-59
Mycbpap	Type I Hair Cells	1.55669e-63	3.74047	0.577	0.075	3.99992e-59
Kcnma1	Type I Hair Cells	1.71862e-63	5.02104	0.454	0.028	4.41598e-59
Spag16	Type I Hair Cells	2.33342e-63	3.4562	0.577	0.07	5.99572e-59
Iqub	Type I Hair Cells	2.72448e-63	3.37948	0.602	0.08	7.00055e-59
Myo3b	Type I Hair Cells	2.80351e-63	3.01742	0.653	0.099	7.20362e-59
Hsd17b14	Type I Hair Cells	5.04174e-63	3.30488	0.587	0.074	1.29548e-58
Erich3	Type I Hair Cells	6.80868e-63	2.87299	0.679	0.119	1.74949e-58
Csmd1	Type I Hair Cells	8.3471e-63	5.1879	0.413	0.016	2.14479e-58
1700007G11Rik	Type I Hair Cells	8.83392e-63	4.51673	0.485	0.038	2.26988e-58
Odf3b	Type I Hair Cells	1.51449e-62	3.15936	0.607	0.084	3.89147e-58
Aftph	Type I Hair Cells	1.72288e-62	2.77338	0.786	0.187	4.42694e-58
Kif3a	Type I Hair Cells	1.79615e-62	2.51297	0.847	0.26	4.6152e-58
Efcab6	Type I Hair Cells	2.21752e-62	4.47515	0.5	0.043	5.69793e-58
Asb8	Type I Hair Cells	2.78901e-62	2.91554	0.786	0.212	7.16635e-58
Nme5	Type I Hair Cells	3.6732e-62	2.19836	0.842	0.207	9.43829e-58
Map9	Type I Hair Cells	3.80584e-62	2.86844	0.699	0.13	9.7791e-58
Wdr66	Type I Hair Cells	4.27108e-62	3.38494	0.536	0.054	1.09745e-57
Akap9	Type I Hair Cells	6.00034e-62	2.18387	0.974	0.52	1.54179e-57
Ubash3b	Type I Hair Cells	6.24805e-62	2.18231	0.929	0.35	1.60544e-57
Grxcr1	Type I Hair Cells	7.62228e-62	2.11929	0.709	0.113	1.95854e-57
Tmf1	Type I Hair Cells	1.03145e-61	2.15554	0.99	0.739	2.65032e-57
Cplx2	Type I Hair Cells	1.26501e-61	2.59468	0.837	0.241	3.25043e-57
Gpr155	Type I Hair Cells	1.3105e-61	2.78087	0.673	0.113	3.36732e-57
Triobp	Type I Hair Cells	1.35041e-61	2.1717	0.929	0.319	3.46988e-57
Iqca	Type I Hair Cells	1.48836e-61	3.92209	0.515	0.053	3.82433e-57
Wdr60	Type I Hair Cells	1.53946e-61	2.62219	0.852	0.25	3.95565e-57
Rspo3	Type I Hair Cells	3.55834e-61	3.93258	0.439	0.025	9.14317e-57
Anxa5	Type I Hair Cells	3.89834e-61	1.67065	0.99	0.801	1.00168e-56
Asic1	Type I Hair Cells	5.01602e-61	4.83424	0.413	0.018	1.28887e-56
Evl	Type I Hair Cells	9.3921e-61	2.22384	0.801	0.174	2.4133e-56
Lhb	Type I Hair Cells	1.01868e-60	3.69351	0.449	0.028	2.61749e-56
Hist3h2a	Type I Hair Cells	1.10805e-60	2.17956	0.893	0.383	2.84713e-56
Lrrc43	Type I Hair Cells	1.86983e-60	3.9063	0.531	0.059	4.80453e-56
Ppil6	Type I Hair Cells	1.98393e-60	2.50207	0.699	0.128	5.0977e-56
Kifap3	Type I Hair Cells	2.38355e-60	2.81067	0.867	0.324	6.12453e-56
Gm7173	Type I Hair Cells	6.31374e-60	3.13768	0.612	0.094	1.62232e-55
Ephx1	Type I Hair Cells	6.37027e-60	2.49921	0.816	0.236	1.63684e-55
Flywch2	Type I Hair Cells	8.12798e-60	2.38778	0.847	0.292	2.08848e-55
Ift74	Type I Hair Cells	9.59781e-60	2.27034	0.929	0.344	2.46616e-55
Syne1	Type I Hair Cells	1.04981e-59	3.32333	0.505	0.05	2.69749e-55
Pitpna	Type I Hair Cells	1.05187e-59	2.87738	0.735	0.171	2.70279e-55
Ccdc114	Type I Hair Cells	1.15955e-59	2.62599	0.704	0.136	2.97945e-55
Sult4a1	Type I Hair Cells	1.45613e-59	3.68833	0.505	0.05	3.74153e-55
Dock10	Type I Hair Cells	3.76582e-59	2.82909	0.541	0.059	9.67629e-55
Dnajb13	Type I Hair Cells	5.09755e-59	3.01534	0.622	0.1	1.30981e-54
Lrguk	Type I Hair Cells	5.60697e-59	2.97413	0.582	0.079	1.44071e-54
Clic5	Type I Hair Cells	1.15362e-58	2.5495	0.689	0.133	2.96423e-54
1700024G13Rik	Type I Hair Cells	1.22808e-58	3.59357	0.505	0.053	3.15556e-54
Epn3	Type I Hair Cells	1.23298e-58	2.7079	0.73	0.163	3.16813e-54
Chrna9	Type I Hair Cells	1.66877e-58	3.1916	0.597	0.088	4.2879e-54
AC163903.1	Type I Hair Cells	1.67107e-58	2.81926	0.622	0.099	4.29382e-54
Pisd-ps1	Type I Hair Cells	1.71042e-58	3.21701	0.607	0.103	4.39493e-54
Dusp14	Type I Hair Cells	1.87673e-58	2.32537	0.765	0.178	4.82226e-54
Maats1	Type I Hair Cells	1.99743e-58	3.0506	0.643	0.111	5.13238e-54
Wdr78	Type I Hair Cells	2.36851e-58	2.89595	0.684	0.137	6.08588e-54
Skp1a	Type I Hair Cells	2.97923e-58	1.33091	0.995	0.971	7.65513e-54
Hist2h2aa1	Type I Hair Cells	3.8843e-58	2.42224	0.888	0.357	9.98072e-54
Mast2	Type I Hair Cells	4.28573e-58	2.93874	0.673	0.132	1.10122e-53
Gramd1c	Type I Hair Cells	5.45098e-58	2.67593	0.745	0.174	1.40063e-53
Map1b	Type I Hair Cells	6.94187e-58	1.89837	0.959	0.439	1.78371e-53
2010107E04Rik	Type I Hair Cells	1.21543e-57	2.31643	0.964	0.619	3.12305e-53
Ptpn3	Type I Hair Cells	1.53485e-57	2.75662	0.668	0.124	3.94378e-53
Eps8l2	Type I Hair Cells	2.39192e-57	2.22282	0.745	0.162	6.14604e-53
Kif28	Type I Hair Cells	2.56974e-57	3.42528	0.546	0.07	6.60294e-53
1700001L19Rik	Type I Hair Cells	3.32192e-57	3.76501	0.531	0.069	8.53568e-53
Zmynd10	Type I Hair Cells	3.35135e-57	4.42932	0.474	0.046	8.61131e-53
Tctex1d1	Type I Hair Cells	4.38149e-57	2.33461	0.668	0.115	1.12582e-52
Cxxc4	Type I Hair Cells	4.79468e-57	3.47438	0.536	0.069	1.23199e-52
Chchd10	Type I Hair Cells	6.15917e-57	1.80681	0.974	0.552	1.5826e-52
Scg5	Type I Hair Cells	7.07576e-57	2.37378	0.837	0.304	1.81812e-52
Gm37376	Type I Hair Cells	8.80132e-57	1.08538	1	0.989	2.2615e-52
Sncg	Type I Hair Cells	9.91706e-57	3.67651	0.474	0.045	2.54819e-52
Rabl2	Type I Hair Cells	1.28476e-56	2.61804	0.735	0.179	3.3012e-52
Pcp4	Type I Hair Cells	1.38246e-56	2.63682	0.724	0.15	3.55223e-52
Akap14	Type I Hair Cells	1.56972e-56	6.10162	0.342	0.007	4.03339e-52
Cdk5rap2	Type I Hair Cells	1.99637e-56	2.45607	0.857	0.325	5.12967e-52
Diablo	Type I Hair Cells	3.56017e-56	1.827	0.964	0.473	9.14786e-52
Ccdc81	Type I Hair Cells	3.75696e-56	4.92073	0.434	0.034	9.65351e-52
Tspan2	Type I Hair Cells	6.47563e-56	3.1913	0.566	0.083	1.66391e-51
Tmprss3	Type I Hair Cells	6.27449e-55	2.1133	0.719	0.148	1.61223e-50
Drc7	Type I Hair Cells	6.5482e-55	3.48934	0.474	0.046	1.68256e-50
Clrn1	Type I Hair Cells	1.12523e-54	3.12105	0.592	0.1	2.89127e-50
1700040L02Rik	Type I Hair Cells	1.27599e-54	2.94809	0.612	0.113	3.27866e-50
Peak1	Type I Hair Cells	1.72082e-54	2.27623	0.862	0.319	4.42165e-50
Shisa6	Type I Hair Cells	2.29727e-54	4.2194	0.429	0.034	5.90285e-50
Dennd5b	Type I Hair Cells	3.30939e-54	2.83772	0.765	0.244	8.50348e-50
Atp6v0a1	Type I Hair Cells	3.49223e-54	2.02323	0.929	0.404	8.9733e-50
Tmem63b	Type I Hair Cells	3.52424e-54	2.32468	0.786	0.225	9.05553e-50
Wbp1	Type I Hair Cells	3.98685e-54	2.16715	0.893	0.403	1.02442e-49
Scg3	Type I Hair Cells	9.49272e-54	3.4331	0.526	0.072	2.43916e-49
Hspa4l	Type I Hair Cells	1.08124e-53	2.58277	0.745	0.202	2.77825e-49
Gm38048	Type I Hair Cells	1.31355e-53	5.25195	0.327	0.007	3.37516e-49
Vcl	Type I Hair Cells	3.48406e-53	2.11077	0.913	0.457	8.95229e-49
Ak1	Type I Hair Cells	3.91145e-53	2.67584	0.617	0.113	1.00505e-48
Lrrc74b	Type I Hair Cells	4.73097e-53	2.98588	0.526	0.07	1.21562e-48
Gm14025	Type I Hair Cells	5.1476e-53	3.70149	0.505	0.063	1.32268e-48
Lrrc6	Type I Hair Cells	6.43574e-53	3.25801	0.51	0.066	1.65366e-48
Lhfpl5	Type I Hair Cells	6.91837e-53	1.94262	0.668	0.116	1.77767e-48
Rsph9	Type I Hair Cells	7.49958e-53	2.49292	0.776	0.24	1.92702e-48
Tex33	Type I Hair Cells	7.96813e-53	5.23805	0.362	0.017	2.04741e-48
Camk2b	Type I Hair Cells	8.31412e-53	2.2072	0.653	0.123	2.13631e-48
Wdr95	Type I Hair Cells	8.98684e-53	5.70635	0.321	0.007	2.30917e-48
Mns1	Type I Hair Cells	1.04071e-52	2.17631	0.673	0.13	2.67409e-48
Gm3571	Type I Hair Cells	1.49391e-52	2.81784	0.648	0.152	3.8386e-48
Ica1	Type I Hair Cells	1.63541e-52	2.44573	0.714	0.177	4.20219e-48
Rhpn1	Type I Hair Cells	2.12308e-52	2.22799	0.73	0.181	5.45525e-48
Hist1h2al	Type I Hair Cells	2.45405e-52	2.3737	0.888	0.347	6.30569e-48
Synpr	Type I Hair Cells	3.5223e-52	3.14719	0.474	0.051	9.05056e-48
Dnm1	Type I Hair Cells	4.66381e-52	3.25816	0.556	0.091	1.19837e-47
Malat1	Type I Hair Cells	4.76057e-52	1.08033	1	0.991	1.22323e-47
Cfap36	Type I Hair Cells	5.67454e-52	1.98206	0.878	0.337	1.45807e-47
Nsg1	Type I Hair Cells	6.40773e-52	2.70578	0.638	0.137	1.64647e-47
Cyb561d2	Type I Hair Cells	6.51896e-52	2.53512	0.668	0.15	1.67505e-47
Ccdc162	Type I Hair Cells	6.86363e-52	4.59966	0.413	0.033	1.76361e-47
Samd11	Type I Hair Cells	9.36299e-52	4.2743	0.357	0.016	2.40582e-47
2010300C02Rik	Type I Hair Cells	9.87029e-52	2.72933	0.638	0.136	2.53617e-47
Gm43519	Type I Hair Cells	9.94655e-52	2.9032	0.587	0.109	2.55577e-47
AC149090.1	Type I Hair Cells	1.01129e-51	2.4336	0.827	0.295	2.5985e-47
Osbpl3	Type I Hair Cells	1.196e-51	2.37128	0.668	0.145	3.07313e-47
Mapk8ip1	Type I Hair Cells	1.6313e-51	2.51711	0.724	0.2	4.19163e-47
Lpgat1	Type I Hair Cells	1.75084e-51	3.04776	0.566	0.095	4.49878e-47
A530016L24Rik	Type I Hair Cells	1.98992e-51	7.75535	0.296	0.003	5.11309e-47
1110032A03Rik	Type I Hair Cells	3.20935e-51	2.19795	0.842	0.303	8.24642e-47
Adgrv1	Type I Hair Cells	5.2161e-51	2.95597	0.526	0.075	1.34028e-46
Madd	Type I Hair Cells	5.40887e-51	2.90153	0.582	0.103	1.38981e-46
Lpin2	Type I Hair Cells	6.06971e-51	2.44759	0.786	0.258	1.55961e-46
Entpd4	Type I Hair Cells	7.08148e-51	2.22621	0.74	0.19	1.81959e-46
Hopx	Type I Hair Cells	7.98448e-51	2.1877	0.73	0.184	2.05161e-46
Myo6	Type I Hair Cells	1.92331e-50	1.549	0.99	0.514	4.94193e-46
Oscp1	Type I Hair Cells	3.72561e-50	2.53888	0.699	0.182	9.57296e-46
Lrch3	Type I Hair Cells	4.49983e-50	2.17148	0.806	0.273	1.15623e-45
Rnf150	Type I Hair Cells	1.00628e-49	2.90479	0.571	0.105	2.58564e-45
Ccdc189	Type I Hair Cells	1.0643e-49	2.55532	0.694	0.182	2.73471e-45
Pole	Type I Hair Cells	1.23869e-49	3.01639	0.505	0.071	3.18281e-45
Tmtc4	Type I Hair Cells	1.26727e-49	2.21353	0.806	0.267	3.25624e-45
Lce6a	Type I Hair Cells	1.41893e-49	5.29476	0.342	0.016	3.64595e-45
Pkig	Type I Hair Cells	1.43314e-49	1.8664	0.898	0.441	3.68245e-45
Spef1	Type I Hair Cells	1.86387e-49	2.34656	0.612	0.117	4.78921e-45
Gm1043	Type I Hair Cells	2.51012e-49	4.36055	0.393	0.032	6.44975e-45
Cln6	Type I Hair Cells	2.76567e-49	3.06478	0.648	0.155	7.10639e-45
Cpeb4	Type I Hair Cells	3.81802e-49	2.0153	0.939	0.426	9.81039e-45
Lrrc18	Type I Hair Cells	4.82733e-49	4.04825	0.434	0.049	1.24038e-44
Casz1	Type I Hair Cells	7.26557e-49	2.15804	0.617	0.117	1.86689e-44
Lhx3	Type I Hair Cells	1.10814e-48	1.77477	0.633	0.115	2.84738e-44
Ly6h	Type I Hair Cells	1.7129e-48	2.29064	0.561	0.091	4.4013e-44
Gltp	Type I Hair Cells	1.80798e-48	2.06398	0.852	0.387	4.64561e-44
Cdk14	Type I Hair Cells	1.91657e-48	2.45108	0.684	0.175	4.92462e-44
Gm17018	Type I Hair Cells	2.02426e-48	1.8456	0.857	0.321	5.20134e-44
Gm10044	Type I Hair Cells	2.24824e-48	3.48743	0.393	0.032	5.77685e-44
Ttc24	Type I Hair Cells	2.59558e-48	3.23831	0.469	0.061	6.66935e-44
1700007K13Rik	Type I Hair Cells	2.76366e-48	2.57907	0.546	0.087	7.10122e-44
Calb2	Type I Hair Cells	3.43762e-48	1.83314	0.653	0.129	8.83297e-44
Ccdc181	Type I Hair Cells	3.58169e-48	2.63566	0.658	0.154	9.20315e-44
Lmo1	Type I Hair Cells	5.09699e-48	1.99896	0.679	0.153	1.30967e-43
1500026H17Rik	Type I Hair Cells	5.3922e-48	3.3167	0.495	0.072	1.38553e-43
Pdzd7	Type I Hair Cells	5.89511e-48	3.46151	0.469	0.062	1.51475e-43
Gm15720	Type I Hair Cells	8.04067e-48	2.82036	0.541	0.103	2.06605e-43
Unc119b	Type I Hair Cells	1.03027e-47	2.13959	0.806	0.271	2.64727e-43
Cdkl2	Type I Hair Cells	1.20156e-47	2.10941	0.704	0.179	3.08742e-43
Nup153	Type I Hair Cells	1.32752e-47	2.50436	0.684	0.188	3.41105e-43
Mak	Type I Hair Cells	1.35281e-47	3.12683	0.464	0.058	3.47604e-43
Relt	Type I Hair Cells	1.42972e-47	2.85299	0.526	0.087	3.67366e-43
Pacrg	Type I Hair Cells	1.76115e-47	2.65568	0.556	0.101	4.52527e-43
Cep85l	Type I Hair Cells	1.98745e-47	2.09779	0.679	0.161	5.10675e-43
Gm18864	Type I Hair Cells	2.82962e-47	5.85317	0.281	0.004	7.27071e-43
Mroh7	Type I Hair Cells	4.11058e-47	4.36711	0.367	0.026	1.05621e-42
Gm12346	Type I Hair Cells	4.66977e-47	2.2369	0.811	0.31	1.1999e-42
Agbl2	Type I Hair Cells	5.03557e-47	2.86541	0.531	0.09	1.29389e-42
Lrrc73	Type I Hair Cells	6.3446e-47	2.33807	0.582	0.111	1.63024e-42
Tmem41a	Type I Hair Cells	7.85266e-47	2.70374	0.602	0.129	2.01774e-42
2010007H06Rik	Type I Hair Cells	9.12176e-47	3.21252	0.474	0.066	2.34384e-42
Slc5a3	Type I Hair Cells	9.32763e-47	2.68965	0.913	0.482	2.39674e-42
Plch1	Type I Hair Cells	1.05735e-46	2.18323	0.75	0.223	2.71687e-42
Ptprm	Type I Hair Cells	1.37194e-46	2.08871	0.719	0.192	3.5252e-42
4930558C23Rik	Type I Hair Cells	1.83441e-46	4.83611	0.342	0.021	4.71352e-42
Ahi1	Type I Hair Cells	1.97572e-46	2.05546	0.786	0.254	5.07662e-42
Nrsn1	Type I Hair Cells	2.41037e-46	4.59711	0.306	0.011	6.19345e-42
D7Ertd443e	Type I Hair Cells	3.18758e-46	3.18198	0.49	0.076	8.1905e-42
Entpd4b	Type I Hair Cells	3.4586e-46	2.23521	0.699	0.186	8.88688e-42
Car12	Type I Hair Cells	3.49952e-46	1.92411	0.622	0.125	8.99201e-42
Iqcd	Type I Hair Cells	3.71758e-46	3.68147	0.418	0.046	9.55232e-42
Lurap1l	Type I Hair Cells	4.66678e-46	1.93086	0.633	0.145	1.19913e-41
Unc80	Type I Hair Cells	4.90705e-46	3.55955	0.418	0.046	1.26087e-41
Acsl4	Type I Hair Cells	7.13744e-46	1.82444	0.949	0.502	1.83396e-41
Laptm4b	Type I Hair Cells	7.83021e-46	1.96654	0.872	0.416	2.01197e-41
Cdh23	Type I Hair Cells	8.85412e-46	1.84971	0.592	0.111	2.27507e-41
Cys1	Type I Hair Cells	9.67381e-46	2.94686	0.51	0.086	2.48569e-41
Bbof1	Type I Hair Cells	9.93426e-46	2.82279	0.592	0.134	2.55261e-41
Gal3st3	Type I Hair Cells	1.25848e-45	2.5717	0.628	0.145	3.23367e-41
Asb1	Type I Hair Cells	1.44242e-45	2.36733	0.653	0.157	3.70629e-41
Ccdc151	Type I Hair Cells	1.44987e-45	3.17451	0.454	0.061	3.72544e-41
Ctnna2	Type I Hair Cells	1.53e-45	2.79902	0.474	0.069	3.93134e-41
Ate1	Type I Hair Cells	1.57192e-45	2.01462	0.837	0.318	4.03906e-41
Cyp4f17	Type I Hair Cells	1.59288e-45	2.52924	0.617	0.14	4.0929e-41
B230219D22Rik	Type I Hair Cells	2.07175e-45	1.92939	0.903	0.427	5.32337e-41
C77080	Type I Hair Cells	2.32725e-45	2.31164	0.668	0.171	5.97986e-41
Zfyve26	Type I Hair Cells	3.44837e-45	1.38364	0.546	0.092	8.86059e-41
Ttll7	Type I Hair Cells	3.48389e-45	2.86128	0.541	0.104	8.95185e-41
Pdk3	Type I Hair Cells	6.92377e-45	2.21454	0.76	0.267	1.77906e-40
Dcdc5	Type I Hair Cells	7.34022e-45	2.63037	0.587	0.125	1.88607e-40
Gm16131	Type I Hair Cells	1.01144e-44	4.07818	0.321	0.017	2.59891e-40
Tomm7	Type I Hair Cells	1.32893e-44	1.62161	0.98	0.722	3.41469e-40
Hacd1	Type I Hair Cells	1.4693e-44	2.47951	0.653	0.173	3.77538e-40
Tmem178b	Type I Hair Cells	1.5984e-44	5.34755	0.367	0.033	4.10709e-40
Cnih2	Type I Hair Cells	2.25327e-44	3.2153	0.398	0.042	5.78977e-40
Atp8a2	Type I Hair Cells	2.68927e-44	2.54535	0.597	0.133	6.91008e-40
Bex2	Type I Hair Cells	2.87803e-44	1.66116	0.827	0.278	7.39509e-40
Clrn2	Type I Hair Cells	5.23705e-44	5.35113	0.291	0.011	1.34566e-39
Ablim3	Type I Hair Cells	5.29132e-44	3.57385	0.403	0.045	1.3596e-39
Dzank1	Type I Hair Cells	6.95512e-44	2.70186	0.648	0.165	1.78712e-39
Tmem191c	Type I Hair Cells	8.11991e-44	2.54467	0.617	0.158	2.08641e-39
Tmem179	Type I Hair Cells	8.92875e-44	4.8221	0.281	0.008	2.29424e-39
Hist2h2aa2	Type I Hair Cells	9.40823e-44	2.60834	0.776	0.306	2.41744e-39
Spata33	Type I Hair Cells	9.47813e-44	2.17018	0.566	0.111	2.4354e-39
Mn1	Type I Hair Cells	1.04319e-43	2.29386	0.571	0.115	2.68049e-39
Chchd6	Type I Hair Cells	1.0651e-43	1.85682	0.781	0.254	2.73678e-39
Tcp11	Type I Hair Cells	1.0951e-43	2.58849	0.51	0.087	2.81386e-39
Frat1	Type I Hair Cells	1.11826e-43	1.9126	0.796	0.286	2.87336e-39
Fank1	Type I Hair Cells	1.41675e-43	2.87727	0.464	0.069	3.64035e-39
Tubb4b	Type I Hair Cells	1.75472e-43	1.48751	0.964	0.652	4.50875e-39
Spryd3	Type I Hair Cells	2.36708e-43	2.64479	0.628	0.163	6.08222e-39
Rimbp2	Type I Hair Cells	2.97952e-43	4.25416	0.347	0.028	7.65587e-39
Gm13420	Type I Hair Cells	3.02384e-43	5.29863	0.296	0.013	7.76975e-39
Tbc1d7	Type I Hair Cells	3.22316e-43	2.65511	0.643	0.175	8.2819e-39
Lyrm4	Type I Hair Cells	3.34979e-43	1.74114	0.949	0.519	8.60728e-39
Gtf2i	Type I Hair Cells	3.43983e-43	1.65847	0.954	0.754	8.83864e-39
Krt222	Type I Hair Cells	5.88388e-43	4.87776	0.291	0.012	1.51186e-38
Gabrb3	Type I Hair Cells	6.42352e-43	4.87776	0.306	0.016	1.65052e-38
Fanca	Type I Hair Cells	6.82297e-43	2.85453	0.48	0.078	1.75316e-38
Tex26	Type I Hair Cells	8.45888e-43	3.09749	0.429	0.057	2.17351e-38
A430072P03Rik	Type I Hair Cells	8.85582e-43	6.92902	0.255	0.004	2.2755e-38
Panx1	Type I Hair Cells	1.05248e-42	2.41296	0.607	0.148	2.70436e-38
Sema6d	Type I Hair Cells	1.36373e-42	2.30709	0.75	0.282	3.50411e-38
Spa17	Type I Hair Cells	1.39179e-42	3.28554	0.51	0.097	3.5762e-38
Saxo2	Type I Hair Cells	1.41923e-42	2.84513	0.577	0.132	3.64672e-38
Ak8	Type I Hair Cells	1.66526e-42	2.89574	0.429	0.057	4.2789e-38
Gdap1	Type I Hair Cells	2.56425e-42	3.08629	0.459	0.071	6.58884e-38
Tbcc	Type I Hair Cells	3.01749e-42	1.95561	0.74	0.227	7.75345e-38
Cd82	Type I Hair Cells	3.27016e-42	1.82142	0.832	0.333	8.40268e-38
Plppr5	Type I Hair Cells	4.72865e-42	2.85692	0.454	0.07	1.21503e-37
Pih1d2	Type I Hair Cells	5.03409e-42	2.50978	0.561	0.119	1.29351e-37
AI413582	Type I Hair Cells	5.13094e-42	2.83644	0.464	0.075	1.31839e-37
Skor2	Type I Hair Cells	5.47829e-42	4.43097	0.342	0.029	1.40765e-37
Mtmr11	Type I Hair Cells	5.95083e-42	2.3937	0.582	0.133	1.52907e-37
Tekt3	Type I Hair Cells	6.73686e-42	4.46421	0.301	0.016	1.73104e-37
Trim71	Type I Hair Cells	7.70857e-42	4.52544	0.316	0.021	1.98072e-37
Wdr34	Type I Hair Cells	8.1287e-42	2.02901	0.694	0.211	2.08867e-37
Chchd2	Type I Hair Cells	8.71569e-42	1.07224	0.99	0.9	2.2395e-37
Gm11451	Type I Hair Cells	1.18201e-41	2.56766	0.602	0.155	3.03718e-37
Lrrc10b	Type I Hair Cells	1.25072e-41	4.85937	0.342	0.03	3.21373e-37
Kcnb1	Type I Hair Cells	1.33877e-41	3.95368	0.383	0.043	3.43997e-37
Ccp110	Type I Hair Cells	1.69119e-41	1.20727	0.821	0.273	4.34551e-37
AC165442.1	Type I Hair Cells	2.19797e-41	4.12895	0.327	0.025	5.64767e-37
Rsph4a	Type I Hair Cells	2.722e-41	2.5612	0.536	0.107	6.99417e-37
Mtmr7	Type I Hair Cells	2.90698e-41	2.72191	0.541	0.12	7.46948e-37
Pnpla3	Type I Hair Cells	2.91318e-41	2.85593	0.423	0.058	7.48541e-37
Nbeal1	Type I Hair Cells	3.92661e-41	1.99925	0.832	0.381	1.00894e-36
Cldn14	Type I Hair Cells	5.16103e-41	3.46672	0.388	0.047	1.32613e-36
Cacna1d	Type I Hair Cells	5.37562e-41	2.57465	0.577	0.14	1.38126e-36
Ckmt1	Type I Hair Cells	6.66641e-41	2.51419	0.485	0.083	1.71293e-36
Mapk10	Type I Hair Cells	7.58264e-41	2.83339	0.449	0.07	1.94836e-36
Krt23	Type I Hair Cells	9.20835e-41	3.49739	0.357	0.036	2.36608e-36
Tmem218	Type I Hair Cells	1.01579e-40	2.85708	0.561	0.137	2.61006e-36
Gpr152	Type I Hair Cells	1.07283e-40	3.91093	0.352	0.034	2.75663e-36
Dync1li1	Type I Hair Cells	1.33433e-40	1.79303	0.888	0.47	3.42856e-36
Ccdc107	Type I Hair Cells	1.52894e-40	1.98648	0.76	0.282	3.9286e-36
Nek10	Type I Hair Cells	1.99369e-40	2.6589	0.485	0.084	5.12277e-36
8030455M16Rik	Type I Hair Cells	2.31346e-40	3.15535	0.423	0.062	5.94443e-36
A930033H14Rik	Type I Hair Cells	2.58676e-40	4.15196	0.327	0.026	6.64668e-36
Fgf12	Type I Hair Cells	2.93717e-40	4.96965	0.276	0.012	7.54705e-36
Twf1	Type I Hair Cells	4.11838e-40	1.0987	0.995	0.883	1.05822e-35
Htatip2	Type I Hair Cells	4.14433e-40	2.66632	0.449	0.069	1.06489e-35
Wdpcp	Type I Hair Cells	4.97763e-40	2.239	0.526	0.108	1.279e-35
Uhmk1	Type I Hair Cells	5.66236e-40	2.70471	0.5	0.096	1.45494e-35
Cacnb2	Type I Hair Cells	5.78634e-40	2.44121	0.541	0.115	1.4868e-35
Arl6	Type I Hair Cells	6.60715e-40	1.90481	0.74	0.235	1.69771e-35
Nek11	Type I Hair Cells	6.73751e-40	2.4993	0.454	0.071	1.7312e-35
Mtus2	Type I Hair Cells	8.16065e-40	2.18688	0.638	0.173	2.09688e-35
1110004E09Rik	Type I Hair Cells	8.58264e-40	1.69485	0.832	0.345	2.20531e-35
Eif4enif1	Type I Hair Cells	1.16773e-39	2.00371	0.612	0.15	3.00049e-35
D930019O06Rik	Type I Hair Cells	1.2123e-39	5.8926	0.27	0.012	3.11501e-35
Gpr156	Type I Hair Cells	1.30893e-39	2.10418	0.587	0.134	3.36328e-35
Runx1t1	Type I Hair Cells	1.43252e-39	1.69483	0.689	0.192	3.68087e-35
Eno1	Type I Hair Cells	1.48046e-39	1.49303	0.893	0.503	3.80403e-35
1700016K19Rik	Type I Hair Cells	2.16793e-39	2.33178	0.49	0.087	5.57049e-35
Nat14	Type I Hair Cells	2.19643e-39	2.71139	0.454	0.075	5.64373e-35
Ubxn10	Type I Hair Cells	2.22847e-39	3.77802	0.347	0.034	5.72605e-35
Ppp1cb	Type I Hair Cells	2.47616e-39	1.73241	0.964	0.771	6.36249e-35
Aplp1	Type I Hair Cells	2.81875e-39	3.15482	0.367	0.041	7.24278e-35
Smyd3	Type I Hair Cells	3.71776e-39	2.21525	0.577	0.129	9.55279e-35
Rarb	Type I Hair Cells	4.00341e-39	2.17138	0.587	0.142	1.02868e-34
Amph	Type I Hair Cells	4.46282e-39	1.9622	0.719	0.244	1.14672e-34
Lztfl1	Type I Hair Cells	5.15514e-39	1.82281	0.852	0.36	1.32461e-34
Cep19	Type I Hair Cells	6.92199e-39	1.84519	0.719	0.24	1.77861e-34
Syp	Type I Hair Cells	8.00534e-39	3.97427	0.337	0.033	2.05697e-34
Btbd9	Type I Hair Cells	8.2776e-39	2.02001	0.699	0.219	2.12693e-34
Rsph10b	Type I Hair Cells	1.4322e-38	3.14707	0.413	0.061	3.68003e-34
Crhbp	Type I Hair Cells	1.50549e-38	5.10204	0.27	0.013	3.86835e-34
Nhlrc2	Type I Hair Cells	1.70932e-38	2.3755	0.526	0.113	4.39211e-34
6820408C15Rik	Type I Hair Cells	1.87446e-38	3.87319	0.286	0.017	4.81642e-34
Pou6f2	Type I Hair Cells	2.28842e-38	3.24059	0.388	0.051	5.88009e-34
4930455G09Rik	Type I Hair Cells	2.54645e-38	3.88371	0.347	0.037	6.54309e-34
Syt13	Type I Hair Cells	3.40727e-38	1.24446	0.653	0.154	8.75498e-34
Mcoln3	Type I Hair Cells	5.26279e-38	1.90394	0.74	0.254	1.35227e-33
Cgn	Type I Hair Cells	5.59375e-38	1.79695	0.781	0.308	1.43731e-33
Pcnx4	Type I Hair Cells	5.6795e-38	2.07072	0.628	0.175	1.45935e-33
Gm43755	Type I Hair Cells	6.48925e-38	2.9458	0.378	0.049	1.66741e-33
Slf1	Type I Hair Cells	6.80344e-38	2.2562	0.582	0.154	1.74814e-33
Dnaja4	Type I Hair Cells	1.2392e-37	3.18129	0.449	0.083	3.18412e-33
Sestd1	Type I Hair Cells	1.38257e-37	1.9072	0.719	0.24	3.55252e-33
Atp6v1b2	Type I Hair Cells	1.75024e-37	1.77214	0.837	0.427	4.49723e-33
Atp10d	Type I Hair Cells	2.06479e-37	3.0627	0.444	0.079	5.30549e-33
Efhc1	Type I Hair Cells	2.14376e-37	2.32511	0.5	0.103	5.50838e-33
Trim45	Type I Hair Cells	2.37321e-37	4.57725	0.342	0.038	6.09796e-33
Dync2h1	Type I Hair Cells	3.11491e-37	1.85007	0.704	0.245	8.00376e-33
S100a1	Type I Hair Cells	3.37805e-37	1.47735	0.969	0.647	8.67989e-33
Trappc2	Type I Hair Cells	8.29159e-37	2.20686	0.587	0.157	2.13052e-32
Tnc	Type I Hair Cells	1.04607e-36	0.877005	0.679	0.174	2.68787e-32
Kcnh8	Type I Hair Cells	1.26664e-36	2.44754	0.474	0.095	3.25463e-32
Rrp12	Type I Hair Cells	1.29213e-36	2.58373	0.378	0.05	3.32013e-32
Gm26825	Type I Hair Cells	1.52188e-36	0.825122	0.99	0.979	3.91048e-32
Cdc14a	Type I Hair Cells	1.55398e-36	1.95404	0.684	0.229	3.99295e-32
Ppfia4	Type I Hair Cells	1.62696e-36	3.96782	0.332	0.036	4.18049e-32
Ube2u	Type I Hair Cells	1.74891e-36	3.10165	0.378	0.051	4.49383e-32
Agbl4	Type I Hair Cells	1.79347e-36	3.06871	0.403	0.063	4.60831e-32
1700003E16Rik	Type I Hair Cells	1.91085e-36	2.14145	0.51	0.109	4.90993e-32
Sybu	Type I Hair Cells	2.06896e-36	3.42538	0.352	0.042	5.31618e-32
Eno1b	Type I Hair Cells	2.22172e-36	1.50681	0.872	0.493	5.7087e-32
Kndc1	Type I Hair Cells	2.92343e-36	4.50425	0.296	0.024	7.51174e-32
Plppr4	Type I Hair Cells	3.44871e-36	1.50512	0.643	0.182	8.86145e-32
Ankrd24	Type I Hair Cells	3.50935e-36	1.32612	0.704	0.206	9.01728e-32
Tspan12	Type I Hair Cells	3.63566e-36	1.48616	0.929	0.599	9.34183e-32
Dnah10	Type I Hair Cells	4.20752e-36	3.26348	0.383	0.055	1.08112e-31
Wdsub1	Type I Hair Cells	4.78481e-36	2.07488	0.668	0.217	1.22946e-31
Prr15	Type I Hair Cells	4.875e-36	1.17062	0.949	0.47	1.25263e-31
Efhb	Type I Hair Cells	5.22226e-36	2.91692	0.393	0.059	1.34186e-31
Osbpl6	Type I Hair Cells	6.57612e-36	1.92341	0.77	0.319	1.68973e-31
Nos1ap	Type I Hair Cells	8.20327e-36	2.91333	0.459	0.091	2.10783e-31
Chst4	Type I Hair Cells	1.07764e-35	4.31793	0.291	0.024	2.76901e-31
Synj2	Type I Hair Cells	1.15237e-35	2.59642	0.393	0.061	2.96101e-31
Gm4735	Type I Hair Cells	1.41197e-35	1.48556	0.857	0.478	3.62806e-31
Slc7a4	Type I Hair Cells	1.58881e-35	1.83747	0.653	0.198	4.08244e-31
Atp8a1	Type I Hair Cells	1.73005e-35	2.20234	0.724	0.287	4.44536e-31
Ghitm	Type I Hair Cells	2.15305e-35	1.37106	0.944	0.681	5.53227e-31
Slc25a37	Type I Hair Cells	2.66185e-35	2.28493	0.648	0.217	6.83962e-31
Chst9	Type I Hair Cells	3.37911e-35	1.28151	0.495	0.101	8.68261e-31
Slc1a5	Type I Hair Cells	3.54063e-35	2.81895	0.388	0.059	9.09766e-31
Tmie	Type I Hair Cells	4.68037e-35	2.05078	0.556	0.141	1.20262e-30
Tmem183a	Type I Hair Cells	5.39919e-35	1.85008	0.75	0.308	1.38732e-30
Katnal2	Type I Hair Cells	5.65987e-35	2.75961	0.413	0.07	1.4543e-30
Strbp	Type I Hair Cells	5.83252e-35	1.37457	0.985	0.632	1.49867e-30
Msmo1	Type I Hair Cells	6.33708e-35	1.77716	0.74	0.281	1.62831e-30
Dhrs3	Type I Hair Cells	7.71249e-35	2.16755	0.776	0.448	1.98172e-30
Snap25	Type I Hair Cells	8.18885e-35	2.08251	0.49	0.1	2.10412e-30
Atp5j	Type I Hair Cells	8.23948e-35	1.1293	0.985	0.879	2.11713e-30
Zdhhc16	Type I Hair Cells	8.6948e-35	2.21489	0.643	0.212	2.23413e-30
Nup35	Type I Hair Cells	8.83502e-35	2.12515	0.582	0.154	2.27016e-30
Nudc	Type I Hair Cells	8.87621e-35	1.37105	0.923	0.524	2.28074e-30
Ccdc103	Type I Hair Cells	9.37276e-35	3.05812	0.383	0.059	2.40833e-30
Tmcc2	Type I Hair Cells	1.18569e-34	2.01904	0.556	0.14	3.04663e-30
Gas2l2	Type I Hair Cells	1.24101e-34	4.08326	0.342	0.045	3.18877e-30
Elof1	Type I Hair Cells	1.39549e-34	1.32978	0.898	0.452	3.5857e-30
Tmem59l	Type I Hair Cells	1.40268e-34	3.67164	0.27	0.018	3.60418e-30
Hrasls	Type I Hair Cells	1.88874e-34	2.70146	0.398	0.065	4.85311e-30
Tmem107	Type I Hair Cells	2.05559e-34	1.72777	0.684	0.236	5.28184e-30
Gm13269	Type I Hair Cells	2.28542e-34	3.99351	0.291	0.026	5.87237e-30
Cntnap2	Type I Hair Cells	2.38325e-34	2.77778	0.505	0.129	6.12376e-30
Veph1	Type I Hair Cells	2.40958e-34	1.82505	0.714	0.261	6.19143e-30
Gm44235	Type I Hair Cells	3.07244e-34	2.64458	0.439	0.084	7.89463e-30
Slc10a7	Type I Hair Cells	3.30025e-34	2.09957	0.551	0.148	8.47999e-30
Arid3b	Type I Hair Cells	3.43232e-34	2.35775	0.5	0.117	8.81935e-30
Cers5	Type I Hair Cells	3.94198e-34	1.78933	0.796	0.354	1.01289e-29
Cox8a	Type I Hair Cells	3.98905e-34	0.956461	0.995	0.93	1.02499e-29
Prrt3	Type I Hair Cells	6.14061e-34	1.99836	0.52	0.124	1.57783e-29
Lrba	Type I Hair Cells	6.22631e-34	2.03537	0.653	0.217	1.59985e-29
Uaca	Type I Hair Cells	6.73559e-34	1.64758	0.73	0.269	1.73071e-29
Kiz	Type I Hair Cells	7.77027e-34	1.8438	0.724	0.283	1.99657e-29
Bbs5	Type I Hair Cells	9.0305e-34	2.23603	0.515	0.124	2.32039e-29
Carf	Type I Hair Cells	9.82231e-34	1.69969	0.673	0.212	2.52384e-29
Nsg2	Type I Hair Cells	1.10373e-33	3.64285	0.347	0.05	2.83605e-29
Pgam1	Type I Hair Cells	1.12941e-33	1.47605	0.929	0.585	2.90202e-29
Ap3m2	Type I Hair Cells	1.29976e-33	2.06094	0.556	0.148	3.33973e-29
Ccdc74a	Type I Hair Cells	1.3651e-33	3.4462	0.301	0.03	3.50762e-29
Tmem231	Type I Hair Cells	1.54885e-33	1.67519	0.709	0.252	3.97977e-29
Mogat1	Type I Hair Cells	1.6391e-33	1.78674	0.515	0.117	4.21167e-29
Armc2	Type I Hair Cells	1.90852e-33	3.07778	0.357	0.051	4.90394e-29
Inpp4a	Type I Hair Cells	2.01373e-33	1.48752	0.872	0.431	5.17429e-29
Ankrd26	Type I Hair Cells	2.25541e-33	2.00461	0.531	0.133	5.79527e-29
Gm4593	Type I Hair Cells	2.97553e-33	3.26879	0.311	0.034	7.64563e-29
Rpgrip1l	Type I Hair Cells	3.35528e-33	1.95076	0.551	0.141	8.6214e-29
Cfap70	Type I Hair Cells	3.58821e-33	2.79049	0.454	0.096	9.21991e-29
4930430F08Rik	Type I Hair Cells	4.17389e-33	2.46212	0.459	0.096	1.07248e-28
Kif6	Type I Hair Cells	4.19165e-33	2.53355	0.454	0.095	1.07705e-28
Cfap57	Type I Hair Cells	4.77549e-33	4.15979	0.276	0.024	1.22706e-28
Gsn	Type I Hair Cells	4.98906e-33	1.88434	0.832	0.534	1.28194e-28
Stk11ip	Type I Hair Cells	5.17793e-33	2.02543	0.536	0.145	1.33047e-28
Fuz	Type I Hair Cells	5.35119e-33	1.8744	0.597	0.178	1.37499e-28
Atp6v1a	Type I Hair Cells	5.5711e-33	1.5893	0.816	0.37	1.43149e-28
Hs3st5	Type I Hair Cells	5.90287e-33	3.34698	0.276	0.022	1.51674e-28
Disp2	Type I Hair Cells	5.92326e-33	2.76493	0.398	0.07	1.52198e-28
Ngrn	Type I Hair Cells	8.1013e-33	1.24447	0.628	0.17	2.08163e-28
Arf3	Type I Hair Cells	8.4891e-33	1.92214	0.566	0.154	2.18127e-28
Dnah2	Type I Hair Cells	9.30318e-33	3.64152	0.296	0.03	2.39045e-28
Pde10a	Type I Hair Cells	9.72798e-33	3.97503	0.27	0.022	2.4996e-28
Adi1	Type I Hair Cells	9.774e-33	1.60825	0.821	0.385	2.51143e-28
AA465934	Type I Hair Cells	1.04833e-32	1.84591	0.638	0.208	2.69368e-28
Gdap1l1	Type I Hair Cells	1.05163e-32	2.78097	0.388	0.066	2.70215e-28
Spock1	Type I Hair Cells	1.16307e-32	0.901057	0.949	0.42	2.98852e-28
Prepl	Type I Hair Cells	1.29151e-32	1.82381	0.704	0.264	3.31853e-28
Tcte1	Type I Hair Cells	1.2988e-32	3.5287	0.327	0.042	3.33726e-28
Dnase2a	Type I Hair Cells	1.30851e-32	2.26249	0.546	0.154	3.36222e-28
Pcm1	Type I Hair Cells	1.3572e-32	1.52796	0.821	0.362	3.48734e-28
Srrm3	Type I Hair Cells	1.45206e-32	4.07292	0.27	0.022	3.73106e-28
Cab39l	Type I Hair Cells	2.06773e-32	1.5991	0.73	0.275	5.31303e-28
Spryd7	Type I Hair Cells	2.23368e-32	2.10912	0.617	0.2	5.73945e-28
Chrnb2	Type I Hair Cells	2.27104e-32	2.79328	0.429	0.09	5.83544e-28
Wdr19	Type I Hair Cells	2.46784e-32	1.70207	0.673	0.221	6.34111e-28
Spata17	Type I Hair Cells	2.63042e-32	2.70045	0.357	0.053	6.75886e-28
Ormdl3	Type I Hair Cells	2.74335e-32	1.75248	0.673	0.244	7.04904e-28
Cpne9	Type I Hair Cells	2.98251e-32	3.01627	0.311	0.037	7.66356e-28
Cited2	Type I Hair Cells	3.25463e-32	1.88449	0.699	0.27	8.36276e-28
4430402I18Rik	Type I Hair Cells	3.31989e-32	3.56872	0.306	0.036	8.53046e-28
Kif27	Type I Hair Cells	3.36917e-32	2.86634	0.383	0.065	8.65707e-28
Hmg20a	Type I Hair Cells	3.61604e-32	1.79004	0.755	0.323	9.2914e-28
Erc2	Type I Hair Cells	3.89361e-32	2.99381	0.383	0.067	1.00046e-27
Mok	Type I Hair Cells	4.02414e-32	1.8646	0.434	0.084	1.034e-27
Sema3e	Type I Hair Cells	4.11261e-32	1.99143	0.423	0.08	1.05673e-27
Cacfd1	Type I Hair Cells	4.77222e-32	1.53471	0.77	0.321	1.22622e-27
Fgfr1op	Type I Hair Cells	5.51016e-32	1.2363	0.76	0.295	1.41584e-27
Atp6v0b	Type I Hair Cells	8.08187e-32	1.38126	0.918	0.539	2.07664e-27
Plch2	Type I Hair Cells	9.88494e-32	2.63082	0.439	0.095	2.53993e-27
Srrm4	Type I Hair Cells	1.04035e-31	1.1763	0.571	0.149	2.67319e-27
Pcdh7	Type I Hair Cells	1.20498e-31	3.03755	0.383	0.07	3.0962e-27
Slc25a19	Type I Hair Cells	1.34193e-31	1.92927	0.531	0.142	3.44808e-27
D2Bwg1423e	Type I Hair Cells	1.44758e-31	2.04361	0.546	0.153	3.71957e-27
Gm29538	Type I Hair Cells	1.45017e-31	3.73836	0.255	0.02	3.72621e-27
Creg2	Type I Hair Cells	1.75765e-31	2.57748	0.332	0.043	4.51628e-27
Gm5873	Type I Hair Cells	2.33071e-31	2.44537	0.311	0.037	5.98875e-27
Dalrd3	Type I Hair Cells	2.35079e-31	1.56706	0.806	0.41	6.04035e-27
Lmln	Type I Hair Cells	2.39651e-31	2.90035	0.362	0.061	6.15783e-27
Nup210	Type I Hair Cells	3.3312e-31	2.12008	0.474	0.113	8.55952e-27
Rab11fip4	Type I Hair Cells	4.54025e-31	2.17012	0.413	0.08	1.16662e-26
Man1a2	Type I Hair Cells	4.72468e-31	1.70967	0.628	0.2	1.21401e-26
Ribc2	Type I Hair Cells	5.40184e-31	2.63206	0.347	0.051	1.388e-26
Gtpbp1	Type I Hair Cells	5.8338e-31	1.9497	0.551	0.158	1.499e-26
Prkcz	Type I Hair Cells	6.04548e-31	1.78926	0.541	0.149	1.55339e-26
1810037I17Rik	Type I Hair Cells	7.23545e-31	1.44625	0.934	0.696	1.85915e-26
Orai2	Type I Hair Cells	7.35931e-31	2.1137	0.423	0.084	1.89097e-26
Etnk1	Type I Hair Cells	8.65414e-31	1.76693	0.745	0.312	2.22368e-26
Hsp90ab1	Type I Hair Cells	8.78803e-31	0.823119	0.98	0.959	2.25808e-26
Nod2	Type I Hair Cells	1.02313e-30	4.55192	0.26	0.024	2.62893e-26
Bves	Type I Hair Cells	1.04962e-30	4.22768	0.25	0.02	2.697e-26
Mycbp	Type I Hair Cells	1.11206e-30	1.83807	0.663	0.236	2.85744e-26
Sema3a	Type I Hair Cells	1.23266e-30	2.351	0.367	0.061	3.16733e-26
Braf	Type I Hair Cells	1.24917e-30	1.70008	0.74	0.296	3.20975e-26
Ogdhl	Type I Hair Cells	1.30916e-30	2.49059	0.408	0.08	3.36388e-26
Nudcd3	Type I Hair Cells	1.50262e-30	1.82811	0.735	0.327	3.86097e-26
Hs6st2	Type I Hair Cells	2.13037e-30	1.63195	0.577	0.17	5.47398e-26
Qdpr	Type I Hair Cells	3.23612e-30	1.62349	0.735	0.298	8.3152e-26
Flcn	Type I Hair Cells	3.38505e-30	1.9274	0.495	0.125	8.69789e-26
Tuft1	Type I Hair Cells	3.73107e-30	2.44778	0.398	0.076	9.58697e-26
Inafm2	Type I Hair Cells	4.62533e-30	1.27272	0.908	0.535	1.18848e-25
Fam227a	Type I Hair Cells	4.96609e-30	3.52986	0.301	0.038	1.27604e-25
Zdhhc13	Type I Hair Cells	5.17806e-30	2.36516	0.541	0.163	1.3305e-25
Hspa8	Type I Hair Cells	5.60718e-30	0.680134	0.99	0.978	1.44076e-25
Ipo13	Type I Hair Cells	5.64181e-30	1.86356	0.694	0.278	1.44966e-25
Hecw1	Type I Hair Cells	6.30652e-30	2.7908	0.347	0.055	1.62046e-25
Syt1	Type I Hair Cells	7.08381e-30	2.3949	0.398	0.082	1.82018e-25
Sall3	Type I Hair Cells	7.45753e-30	2.16132	0.52	0.148	1.91621e-25
Slc25a25	Type I Hair Cells	7.61806e-30	1.43702	0.755	0.315	1.95746e-25
Vash2	Type I Hair Cells	7.64812e-30	2.49741	0.362	0.062	1.96518e-25
Msrb3	Type I Hair Cells	8.00482e-30	1.83418	0.571	0.169	2.05684e-25
Ap1m2	Type I Hair Cells	8.91119e-30	1.56488	0.714	0.286	2.28973e-25
Rgl1	Type I Hair Cells	9.46977e-30	1.86969	0.52	0.141	2.43326e-25
Enpp4	Type I Hair Cells	1.22717e-29	2.27669	0.449	0.107	3.15322e-25
Dydc2	Type I Hair Cells	1.29345e-29	3.63389	0.306	0.042	3.32351e-25
Cox17	Type I Hair Cells	1.32549e-29	1.32712	0.842	0.436	3.40585e-25
Mpdz	Type I Hair Cells	1.5334e-29	1.78734	0.617	0.209	3.94008e-25
Gm4353	Type I Hair Cells	1.56762e-29	2.14791	0.526	0.148	4.02799e-25
Dph6	Type I Hair Cells	2.17562e-29	1.76098	0.735	0.327	5.59026e-25
Rhobtb1	Type I Hair Cells	2.31251e-29	2.37854	0.388	0.075	5.942e-25
1300002E11Rik	Type I Hair Cells	2.63458e-29	1.88413	0.582	0.184	6.76956e-25
Ift27	Type I Hair Cells	2.78675e-29	1.62262	0.653	0.235	7.16055e-25
Mreg	Type I Hair Cells	4.15007e-29	1.07671	0.541	0.14	1.06636e-24
A330023F24Rik	Type I Hair Cells	4.42565e-29	2.17401	0.418	0.092	1.13717e-24
Kdm7a	Type I Hair Cells	4.66619e-29	1.84676	0.638	0.232	1.19898e-24
AC164441.1	Type I Hair Cells	5.77242e-29	1.94791	0.342	0.053	1.48322e-24
Ndufb4	Type I Hair Cells	5.7847e-29	1.26802	0.944	0.727	1.48638e-24
Zfp276	Type I Hair Cells	6.14973e-29	1.6977	0.531	0.15	1.58017e-24
Efcab1	Type I Hair Cells	6.19126e-29	1.852	0.592	0.2	1.59085e-24
Sorbs1	Type I Hair Cells	6.57035e-29	1.20962	0.765	0.336	1.68825e-24
Cyb561	Type I Hair Cells	9.07e-29	1.79859	0.577	0.178	2.33054e-24
Ripor2	Type I Hair Cells	9.65021e-29	1.76618	0.485	0.124	2.47962e-24
Erich5	Type I Hair Cells	9.77277e-29	2.7644	0.327	0.05	2.51111e-24
Gss	Type I Hair Cells	9.95148e-29	1.01477	0.48	0.111	2.55703e-24
4933434E20Rik	Type I Hair Cells	1.00064e-28	1.1634	0.949	0.656	2.57114e-24
Suds3	Type I Hair Cells	1.02926e-28	2.27307	0.403	0.087	2.64469e-24
Kcnab1	Type I Hair Cells	1.24897e-28	3.77116	0.352	0.066	3.20923e-24
Ostf1	Type I Hair Cells	1.53677e-28	1.35087	0.781	0.35	3.94874e-24
Inpp1	Type I Hair Cells	1.90122e-28	2.31083	0.423	0.096	4.88519e-24
Gm4131	Type I Hair Cells	1.93005e-28	2.93432	0.332	0.054	4.95926e-24
Wdr7	Type I Hair Cells	2.02736e-28	1.89465	0.566	0.179	5.20931e-24
Id4	Type I Hair Cells	2.41571e-28	2.02608	0.531	0.159	6.20716e-24
Zbtb40	Type I Hair Cells	2.48792e-28	1.96711	0.362	0.065	6.39271e-24
Rab36	Type I Hair Cells	2.65411e-28	1.53749	0.684	0.267	6.81973e-24
Phtf1	Type I Hair Cells	3.03342e-28	1.90052	0.48	0.123	7.79438e-24
Ninj1	Type I Hair Cells	3.46767e-28	1.56811	0.811	0.462	8.91017e-24
Nfasc	Type I Hair Cells	3.91114e-28	1.38338	0.561	0.167	1.00497e-23
Rfx3	Type I Hair Cells	3.95614e-28	1.57059	0.684	0.261	1.01653e-23
Ncoa3	Type I Hair Cells	4.19499e-28	1.35027	0.852	0.48	1.0779e-23
AB124611	Type I Hair Cells	4.93561e-28	3.22947	0.25	0.025	1.2682e-23
Oxr1	Type I Hair Cells	5.61492e-28	1.5208	0.786	0.361	1.44275e-23
Kif5a	Type I Hair Cells	5.82103e-28	3.00157	0.332	0.057	1.49571e-23
Dusp19	Type I Hair Cells	8.8563e-28	1.75797	0.459	0.112	2.27563e-23
Nf2	Type I Hair Cells	9.83436e-28	1.98988	0.546	0.17	2.52694e-23
Fsip1	Type I Hair Cells	9.96864e-28	3.09694	0.281	0.036	2.56144e-23
Lmbrd1	Type I Hair Cells	1.17325e-27	1.35449	0.842	0.42	3.01467e-23
Grcc10	Type I Hair Cells	1.23328e-27	1.00151	0.964	0.83	3.16892e-23
Dlk2	Type I Hair Cells	1.2894e-27	0.919853	0.526	0.129	3.3131e-23
Ift80	Type I Hair Cells	1.37081e-27	1.83259	0.566	0.187	3.5223e-23
Dlec1	Type I Hair Cells	1.45586e-27	2.82733	0.327	0.055	3.74083e-23
Cisd3	Type I Hair Cells	1.4918e-27	2.29905	0.449	0.119	3.83319e-23
Hook1	Type I Hair Cells	1.50039e-27	2.03634	0.541	0.175	3.85525e-23
Atp11a	Type I Hair Cells	1.56628e-27	1.21265	0.714	0.275	4.02457e-23
Rtn4rl2	Type I Hair Cells	1.65721e-27	2.02791	0.403	0.087	4.25821e-23
Morn2	Type I Hair Cells	1.91539e-27	2.01983	0.541	0.178	4.92159e-23
Nos3	Type I Hair Cells	2.2038e-27	1.81102	0.281	0.036	5.66266e-23
Arv1	Type I Hair Cells	2.23887e-27	2.12847	0.49	0.141	5.75277e-23
Snap91	Type I Hair Cells	2.25286e-27	2.33459	0.429	0.104	5.78874e-23
Gm20033	Type I Hair Cells	2.70014e-27	2.94445	0.362	0.072	6.93801e-23
Ciapin1	Type I Hair Cells	3.67225e-27	1.61312	0.699	0.314	9.43585e-23
Ttc34	Type I Hair Cells	3.67331e-27	3.12529	0.316	0.051	9.43857e-23
Srd5a1	Type I Hair Cells	3.90754e-27	1.89293	0.429	0.101	1.00404e-22
Ppp2r5b	Type I Hair Cells	4.23101e-27	1.72462	0.536	0.165	1.08716e-22
S100a13	Type I Hair Cells	4.68341e-27	2.19456	0.74	0.369	1.2034e-22
Ctbp2	Type I Hair Cells	4.84046e-27	1.9026	0.622	0.237	1.24376e-22
Fcho1	Type I Hair Cells	5.10682e-27	1.29717	0.52	0.136	1.3122e-22
Ctnnd2	Type I Hair Cells	5.27531e-27	2.39951	0.434	0.108	1.35549e-22
Hist3h2bb-ps	Type I Hair Cells	6.1342e-27	3.26436	0.281	0.038	1.57618e-22
Fbxo32	Type I Hair Cells	7.03285e-27	1.43321	0.857	0.476	1.80709e-22
Ift88	Type I Hair Cells	7.28138e-27	1.68049	0.597	0.209	1.87095e-22
Acp7	Type I Hair Cells	7.5448e-27	2.83258	0.357	0.072	1.93864e-22
Tll1	Type I Hair Cells	7.83477e-27	3.087	0.291	0.042	2.01314e-22
Rprd1b	Type I Hair Cells	8.87133e-27	1.67435	0.566	0.182	2.27949e-22
Micu3	Type I Hair Cells	9.12543e-27	1.38353	0.908	0.58	2.34478e-22
Fam149a	Type I Hair Cells	9.20366e-27	2.01048	0.505	0.155	2.36488e-22
Rpgr	Type I Hair Cells	1.06091e-26	1.76627	0.505	0.144	2.72601e-22
Dbpht2	Type I Hair Cells	1.08828e-26	2.44536	0.347	0.065	2.79633e-22
Tspyl4	Type I Hair Cells	1.12224e-26	1.88151	0.5	0.149	2.88361e-22
Foxm1	Type I Hair Cells	1.19018e-26	1.81658	0.26	0.03	3.05817e-22
Mapre3	Type I Hair Cells	1.43644e-26	1.51685	0.577	0.192	3.69093e-22
D230017M19Rik	Type I Hair Cells	1.61142e-26	2.42609	0.332	0.058	4.14054e-22
Tmem238	Type I Hair Cells	1.72012e-26	1.37493	0.658	0.248	4.41984e-22
Nin	Type I Hair Cells	1.92673e-26	1.96908	0.531	0.171	4.95072e-22
Polr3gl	Type I Hair Cells	1.96199e-26	2.04583	0.495	0.149	5.04132e-22
Intu	Type I Hair Cells	2.03396e-26	1.55394	0.429	0.103	5.22625e-22
Tmem117	Type I Hair Cells	2.85155e-26	1.41942	0.776	0.373	7.32706e-22
Map3k13	Type I Hair Cells	3.10944e-26	2.90482	0.291	0.043	7.98972e-22
Sept6	Type I Hair Cells	3.17575e-26	2.90115	0.301	0.049	8.16009e-22
Rab15	Type I Hair Cells	3.31349e-26	1.29515	0.638	0.228	8.51401e-22
Tex9	Type I Hair Cells	3.83002e-26	1.556	0.668	0.265	9.84125e-22
Aig1	Type I Hair Cells	4.86481e-26	1.44913	0.668	0.274	1.25001e-21
Efcab12	Type I Hair Cells	4.91291e-26	2.6662	0.357	0.075	1.26237e-21
Zyx	Type I Hair Cells	4.98599e-26	1.4195	0.724	0.341	1.28115e-21
Casc1	Type I Hair Cells	5.54186e-26	2.65437	0.357	0.075	1.42398e-21
Gm37720	Type I Hair Cells	8.0274e-26	2.06005	0.403	0.099	2.06264e-21
Pacsin1	Type I Hair Cells	8.17976e-26	2.08478	0.362	0.074	2.10179e-21
Ric3	Type I Hair Cells	8.50623e-26	3.42408	0.25	0.029	2.18568e-21
Dnaaf3	Type I Hair Cells	9.53018e-26	2.00703	0.449	0.12	2.44878e-21
Kif24	Type I Hair Cells	1.0369e-25	2.38339	0.337	0.065	2.66432e-21
Hipk3	Type I Hair Cells	1.16728e-25	1.43876	0.73	0.339	2.99933e-21
Wasf1	Type I Hair Cells	1.285e-25	1.14523	0.653	0.25	3.3018e-21
Adam11	Type I Hair Cells	1.60424e-25	4.19686	0.27	0.04	4.1221e-21
Lgmn	Type I Hair Cells	1.61634e-25	1.06938	0.923	0.631	4.15318e-21
Mansc4	Type I Hair Cells	2.3098e-25	2.26876	0.352	0.071	5.93504e-21
Zfp474	Type I Hair Cells	2.82523e-25	2.44409	0.316	0.055	7.25942e-21
1500011B03Rik	Type I Hair Cells	2.8898e-25	1.10503	0.847	0.477	7.42533e-21
Bpgm	Type I Hair Cells	3.08794e-25	1.68636	0.592	0.235	7.93447e-21
Slc4a8	Type I Hair Cells	3.2518e-25	2.20401	0.403	0.097	8.35549e-21
Epha1	Type I Hair Cells	4.44081e-25	2.31751	0.362	0.079	1.14107e-20
3110043O21Rik	Type I Hair Cells	4.64138e-25	1.68952	0.582	0.211	1.1926e-20
Ift172	Type I Hair Cells	4.96512e-25	1.84081	0.536	0.178	1.27579e-20
Rab3b	Type I Hair Cells	5.06777e-25	1.69817	0.444	0.115	1.30216e-20
Dbndd1	Type I Hair Cells	5.1658e-25	2.80848	0.291	0.046	1.32735e-20
Wdr12	Type I Hair Cells	5.29834e-25	2.20237	0.52	0.191	1.36141e-20
Sgsm1	Type I Hair Cells	6.02665e-25	2.60062	0.352	0.075	1.54855e-20
Cluap1	Type I Hair Cells	7.49056e-25	1.87254	0.52	0.171	1.9247e-20
Sqle	Type I Hair Cells	7.94039e-25	1.48471	0.592	0.219	2.04028e-20
Sh3gl2	Type I Hair Cells	9.99743e-25	1.64805	0.592	0.224	2.56884e-20
1700088E04Rik	Type I Hair Cells	1.02029e-24	1.88434	0.561	0.208	2.62163e-20
Rnf157	Type I Hair Cells	1.02963e-24	2.60156	0.378	0.09	2.64562e-20
Emb	Type I Hair Cells	1.03902e-24	1.95377	0.658	0.328	2.66976e-20
Gm15459	Type I Hair Cells	1.04304e-24	0.682395	0.98	0.954	2.68009e-20
Gm3244	Type I Hair Cells	1.27411e-24	0.98619	0.949	0.739	3.27382e-20
Dnah7a	Type I Hair Cells	1.33808e-24	3.41411	0.301	0.055	3.43819e-20
Art3	Type I Hair Cells	1.35688e-24	0.868463	0.449	0.115	3.4865e-20
Lhfpl4	Type I Hair Cells	1.39329e-24	3.3267	0.311	0.059	3.58005e-20
Wnk2	Type I Hair Cells	1.64743e-24	1.1171	0.699	0.289	4.23308e-20
Wdr38	Type I Hair Cells	1.69826e-24	3.27408	0.276	0.043	4.36367e-20
Dnmt3a	Type I Hair Cells	2.35113e-24	1.00685	0.934	0.664	6.04124e-20
Ndrg3	Type I Hair Cells	2.80343e-24	1.2559	0.806	0.408	7.20341e-20
AC134586.1	Type I Hair Cells	2.88796e-24	2.59857	0.276	0.042	7.42061e-20
Dlg2	Type I Hair Cells	3.13359e-24	2.1173	0.429	0.117	8.05177e-20
Plekhm3	Type I Hair Cells	3.75984e-24	1.71807	0.383	0.088	9.66092e-20
Timm8b	Type I Hair Cells	4.54229e-24	1.30149	0.847	0.506	1.16714e-19
Pop5	Type I Hair Cells	4.85776e-24	1.82727	0.52	0.175	1.2482e-19
Dnal4	Type I Hair Cells	4.8936e-24	1.50259	0.638	0.261	1.25741e-19
Fam107b	Type I Hair Cells	5.29562e-24	1.19159	0.495	0.142	1.36071e-19
Trak1	Type I Hair Cells	5.4629e-24	1.63001	0.612	0.252	1.40369e-19
Coq9	Type I Hair Cells	5.57912e-24	1.58002	0.546	0.187	1.43355e-19
Akr1cl	Type I Hair Cells	5.95227e-24	2.79939	0.332	0.07	1.52944e-19
Spata7	Type I Hair Cells	6.61275e-24	1.58755	0.561	0.196	1.69915e-19
Ift22	Type I Hair Cells	7.16353e-24	1.48131	0.602	0.227	1.84067e-19
Pclo	Type I Hair Cells	7.51156e-24	2.65829	0.296	0.053	1.93009e-19
Ttc14	Type I Hair Cells	7.57275e-24	1.15903	0.801	0.374	1.94582e-19
Rps11-ps2	Type I Hair Cells	7.63748e-24	2.90534	0.388	0.107	1.96245e-19
Cyp2u1	Type I Hair Cells	7.65541e-24	2.17338	0.413	0.108	1.96706e-19
Zfyve16	Type I Hair Cells	9.42339e-24	1.94586	0.51	0.167	2.42134e-19
Ccdc96	Type I Hair Cells	9.44268e-24	2.29893	0.327	0.065	2.4263e-19
Cpeb3	Type I Hair Cells	9.44395e-24	2.67487	0.367	0.088	2.42662e-19
Cdc40	Type I Hair Cells	9.82034e-24	1.5759	0.536	0.187	2.52334e-19
Ift122	Type I Hair Cells	1.01715e-23	1.4199	0.597	0.215	2.61358e-19
Rnf180	Type I Hair Cells	1.21573e-23	1.91985	0.429	0.12	3.12381e-19
Fa2h	Type I Hair Cells	1.30956e-23	1.05913	0.26	0.036	3.36493e-19
Ap1ar	Type I Hair Cells	1.80539e-23	1.99246	0.464	0.142	4.63895e-19
Cib2	Type I Hair Cells	1.91287e-23	1.01111	0.673	0.261	4.91513e-19
Ccdc85c	Type I Hair Cells	1.9721e-23	1.32283	0.872	0.59	5.06731e-19
Cct7	Type I Hair Cells	1.97648e-23	0.981919	0.923	0.671	5.07856e-19
Polr2g	Type I Hair Cells	1.99589e-23	1.39182	0.694	0.332	5.12845e-19
Tmem170b	Type I Hair Cells	1.99606e-23	1.30105	0.816	0.423	5.12887e-19
Lmod1	Type I Hair Cells	2.56247e-23	1.62605	0.495	0.154	6.58427e-19
Mipep	Type I Hair Cells	2.61052e-23	1.93112	0.408	0.108	6.70774e-19
Myo16	Type I Hair Cells	2.7184e-23	3.82791	0.25	0.036	6.98492e-19
Stx1b	Type I Hair Cells	2.78682e-23	3.22448	0.25	0.036	7.16072e-19
Scamp1	Type I Hair Cells	2.81692e-23	1.24169	0.801	0.407	7.23808e-19
Kif21a	Type I Hair Cells	3.72949e-23	1.19503	0.73	0.329	9.58292e-19
Gm5844	Type I Hair Cells	4.10844e-23	2.04546	0.454	0.144	1.05566e-18
9230114K14Rik	Type I Hair Cells	4.16195e-23	2.30231	0.255	0.037	1.06941e-18
Rpap2	Type I Hair Cells	4.18509e-23	2.35411	0.403	0.109	1.07536e-18
Slc38a1	Type I Hair Cells	4.22148e-23	1.44686	0.668	0.302	1.08471e-18
Ulk4	Type I Hair Cells	5.3264e-23	2.59982	0.413	0.124	1.36862e-18
Dnm1l	Type I Hair Cells	6.59579e-23	1.13285	0.852	0.507	1.69479e-18
Cyfip2	Type I Hair Cells	6.72241e-23	1.12799	0.77	0.361	1.72732e-18
Tubb4b-ps1	Type I Hair Cells	7.25294e-23	1.50469	0.663	0.321	1.86364e-18
Kit	Type I Hair Cells	7.4854e-23	0.952684	0.622	0.227	1.92337e-18
Sdcbp	Type I Hair Cells	8.12872e-23	0.968241	0.939	0.721	2.08868e-18
Eea1	Type I Hair Cells	9.16494e-23	1.56664	0.526	0.181	2.35493e-18
Ksr2	Type I Hair Cells	1.09534e-22	3.17625	0.25	0.037	2.81447e-18
Mppe1	Type I Hair Cells	1.16528e-22	1.51829	0.495	0.158	2.99419e-18
Dlg1	Type I Hair Cells	1.26035e-22	2.21928	0.561	0.237	3.23846e-18
Ankrd45	Type I Hair Cells	1.36722e-22	2.62248	0.26	0.041	3.51307e-18
Irak2	Type I Hair Cells	1.36765e-22	2.29596	0.306	0.059	3.51418e-18
1700030J22Rik	Type I Hair Cells	2.02045e-22	2.30669	0.347	0.08	5.19154e-18
Arxes2	Type I Hair Cells	2.23732e-22	1.7753	0.515	0.183	5.74879e-18
Rgs12	Type I Hair Cells	2.36286e-22	1.2667	0.505	0.162	6.07138e-18
Gm11837	Type I Hair Cells	2.53565e-22	2.19615	0.301	0.058	6.51536e-18
Bbs4	Type I Hair Cells	2.69187e-22	1.63108	0.526	0.178	6.91675e-18
Adipor1	Type I Hair Cells	2.71595e-22	1.09779	0.867	0.589	6.97864e-18
Rxra	Type I Hair Cells	3.06676e-22	2.26651	0.26	0.042	7.88005e-18
Syt12	Type I Hair Cells	3.31706e-22	2.1977	0.296	0.055	8.52318e-18
Dmxl2	Type I Hair Cells	3.99514e-22	1.38044	0.485	0.158	1.02655e-17
Rgs11	Type I Hair Cells	4.40716e-22	1.54454	0.485	0.159	1.13242e-17
Ust	Type I Hair Cells	4.48934e-22	1.8662	0.408	0.116	1.15354e-17
Gm20939	Type I Hair Cells	4.7579e-22	2.98659	0.337	0.08	1.22254e-17
Tmco6	Type I Hair Cells	4.89887e-22	1.70249	0.362	0.086	1.25876e-17
Pmvk	Type I Hair Cells	5.97727e-22	1.40267	0.648	0.289	1.53586e-17
4930444P10Rik	Type I Hair Cells	6.06086e-22	2.68814	0.286	0.054	1.55734e-17
Nptn	Type I Hair Cells	6.46117e-22	1.17599	0.852	0.515	1.6602e-17
4933415A04Rik	Type I Hair Cells	6.75641e-22	1.76163	0.48	0.157	1.73606e-17
Fam213a	Type I Hair Cells	7.15993e-22	1.06656	0.857	0.522	1.83974e-17
Frmd5	Type I Hair Cells	7.37295e-22	2.61739	0.281	0.053	1.89448e-17
Rab39b	Type I Hair Cells	8.07716e-22	2.3598	0.383	0.105	2.07543e-17
Idh1	Type I Hair Cells	8.26083e-22	1.14638	0.776	0.395	2.12262e-17
Dclre1a	Type I Hair Cells	9.2593e-22	2.04403	0.413	0.12	2.37918e-17
Osbpl11	Type I Hair Cells	9.40005e-22	2.52991	0.469	0.17	2.41534e-17
Usp46	Type I Hair Cells	1.18371e-21	1.22339	0.668	0.279	3.04153e-17
Phtf1os	Type I Hair Cells	1.24549e-21	2.58133	0.311	0.067	3.20028e-17
Mrfap1	Type I Hair Cells	1.70683e-21	0.809582	0.964	0.834	4.3857e-17
Fam49a	Type I Hair Cells	1.72417e-21	1.88748	0.551	0.22	4.43025e-17
Rcan2	Type I Hair Cells	1.84563e-21	1.91447	0.332	0.074	4.74235e-17
Apoo	Type I Hair Cells	2.1699e-21	1.61445	0.546	0.204	5.57556e-17
Pcbp3	Type I Hair Cells	2.22821e-21	1.51287	0.459	0.142	5.72539e-17
Hint2	Type I Hair Cells	2.27956e-21	1.43519	0.658	0.316	5.85733e-17
Gm43112	Type I Hair Cells	2.40199e-21	2.28458	0.321	0.072	6.17191e-17
Lrrn1	Type I Hair Cells	2.98716e-21	1.33985	0.653	0.303	7.67551e-17
Ncald	Type I Hair Cells	3.09656e-21	1.61747	0.5	0.177	7.95661e-17
Fdft1	Type I Hair Cells	3.25531e-21	1.64954	0.536	0.211	8.36453e-17
Gm27217	Type I Hair Cells	3.43398e-21	2.72997	0.291	0.059	8.82361e-17
Ndufs1	Type I Hair Cells	3.72326e-21	1.21517	0.724	0.345	9.56691e-17
2610301B20Rik	Type I Hair Cells	3.94543e-21	1.36816	0.617	0.262	1.01378e-16
Stra6	Type I Hair Cells	4.19435e-21	1.67771	0.393	0.108	1.07774e-16
Wwc1	Type I Hair Cells	4.43911e-21	0.96392	0.76	0.348	1.14063e-16
Prkcz2	Type I Hair Cells	4.96816e-21	1.5952	0.393	0.112	1.27657e-16
Cetn4	Type I Hair Cells	5.02754e-21	2.18028	0.347	0.086	1.29183e-16
Fam120aos	Type I Hair Cells	5.02869e-21	1.98781	0.439	0.141	1.29212e-16
Bag2	Type I Hair Cells	5.82334e-21	1.98583	0.444	0.142	1.49631e-16
Atpif1	Type I Hair Cells	5.83621e-21	0.906557	0.929	0.767	1.49961e-16
Inpp5j	Type I Hair Cells	6.16972e-21	2.6282	0.321	0.075	1.58531e-16
Rasal2	Type I Hair Cells	6.72126e-21	1.37854	0.515	0.19	1.72703e-16
Entpd6	Type I Hair Cells	6.82429e-21	1.96679	0.372	0.101	1.7535e-16
Wdr35	Type I Hair Cells	6.95346e-21	1.16399	0.668	0.287	1.78669e-16
Agtpbp1	Type I Hair Cells	8.20122e-21	1.92801	0.332	0.075	2.1073e-16
Ndufa2	Type I Hair Cells	8.35518e-21	0.719774	0.954	0.81	2.14686e-16
Stmn3	Type I Hair Cells	8.55754e-21	1.50024	0.357	0.088	2.19886e-16
Fsd1l	Type I Hair Cells	8.87627e-21	1.90751	0.403	0.116	2.28076e-16
Slc7a11	Type I Hair Cells	8.95366e-21	0.863287	0.954	0.867	2.30064e-16
Cep104	Type I Hair Cells	8.98516e-21	1.61853	0.449	0.144	2.30874e-16
Ush2a	Type I Hair Cells	9.62974e-21	0.405727	0.454	0.123	2.47436e-16
Tnfrsf21	Type I Hair Cells	9.80498e-21	1.3989	0.49	0.171	2.51939e-16
Ppp1r16a	Type I Hair Cells	1.29304e-20	1.70491	0.49	0.173	3.32246e-16
Tonsl	Type I Hair Cells	1.39881e-20	1.08356	0.847	0.538	3.59423e-16
Map4k4	Type I Hair Cells	1.60419e-20	1.7165	0.454	0.155	4.12195e-16
Nmrk1	Type I Hair Cells	1.65981e-20	1.91056	0.408	0.125	4.26489e-16
Peg13	Type I Hair Cells	1.74159e-20	2.07345	0.367	0.101	4.47501e-16
Aak1	Type I Hair Cells	1.95861e-20	1.15171	0.714	0.341	5.03265e-16
Dll1	Type I Hair Cells	2.11769e-20	2.16894	0.286	0.058	5.44139e-16
Idh3a	Type I Hair Cells	2.56292e-20	1.11956	0.755	0.375	6.58542e-16
Erich2	Type I Hair Cells	3.16803e-20	3.43668	0.265	0.053	8.14025e-16
Tbc1d32	Type I Hair Cells	3.29438e-20	1.96426	0.372	0.103	8.46491e-16
Lrrc51	Type I Hair Cells	3.33563e-20	2.07129	0.372	0.104	8.57091e-16
Osbpl1a	Type I Hair Cells	3.39401e-20	1.46438	0.633	0.295	8.7209e-16
Gls	Type I Hair Cells	3.65062e-20	2.39424	0.357	0.099	9.38027e-16
Plekho1	Type I Hair Cells	3.93728e-20	2.07745	0.342	0.087	1.01168e-15
Ubtd1	Type I Hair Cells	4.80727e-20	1.74613	0.316	0.072	1.23523e-15
Prph2	Type I Hair Cells	6.08796e-20	2.45156	0.276	0.055	1.5643e-15
Dnal1	Type I Hair Cells	6.14229e-20	1.88303	0.383	0.109	1.57826e-15
Fam161a	Type I Hair Cells	6.42203e-20	1.44872	0.474	0.162	1.65014e-15
Abca2	Type I Hair Cells	6.77528e-20	0.893299	0.689	0.306	1.74091e-15
Micall2	Type I Hair Cells	6.84668e-20	2.69942	0.27	0.054	1.75925e-15
Srebf2	Type I Hair Cells	7.15684e-20	1.22443	0.679	0.318	1.83895e-15
Cdc42bpa	Type I Hair Cells	7.65155e-20	1.71073	0.5	0.187	1.96607e-15
Clasp1	Type I Hair Cells	8.77393e-20	1.09224	0.786	0.456	2.25446e-15
Efr3a	Type I Hair Cells	9.03271e-20	1.27264	0.786	0.452	2.32095e-15
Hacd3	Type I Hair Cells	9.66602e-20	0.982346	0.827	0.478	2.48368e-15
Atp2b1	Type I Hair Cells	9.80226e-20	0.974817	0.888	0.651	2.51869e-15
Ndufb5	Type I Hair Cells	1.04248e-19	0.941199	0.918	0.648	2.67864e-15
Sh3glb2	Type I Hair Cells	1.11738e-19	1.1513	0.668	0.312	2.87111e-15
Slc25a14	Type I Hair Cells	1.12275e-19	1.74681	0.342	0.087	2.88492e-15
Evc2	Type I Hair Cells	1.32719e-19	2.30894	0.27	0.054	3.41022e-15
Bola1	Type I Hair Cells	1.42375e-19	1.59579	0.469	0.167	3.65832e-15
Cnnm2	Type I Hair Cells	1.48299e-19	1.99672	0.321	0.078	3.81053e-15
Cspp1	Type I Hair Cells	1.61795e-19	1.33653	0.643	0.296	4.15731e-15
Gnal	Type I Hair Cells	1.73825e-19	1.5579	0.459	0.157	4.46644e-15
Sec14l1	Type I Hair Cells	1.74105e-19	1.24777	0.643	0.291	4.47362e-15
St3gal1	Type I Hair Cells	2.00812e-19	2.1677	0.301	0.069	5.15986e-15
Rwdd3	Type I Hair Cells	2.06664e-19	1.60751	0.408	0.125	5.31023e-15
Tuba1a	Type I Hair Cells	2.13288e-19	0.572898	0.985	0.968	5.48043e-15
Tmem41b	Type I Hair Cells	2.53874e-19	1.37415	0.663	0.324	6.52328e-15
Kcns3	Type I Hair Cells	2.92965e-19	2.47138	0.265	0.054	7.52774e-15
Tom1l2	Type I Hair Cells	3.11465e-19	1.04558	0.663	0.299	8.00311e-15
Zcchc18	Type I Hair Cells	3.45042e-19	1.35896	0.628	0.282	8.86586e-15
Fign	Type I Hair Cells	3.46974e-19	1.94153	0.296	0.065	8.9155e-15
Ypel3	Type I Hair Cells	4.3771e-19	1.30919	0.602	0.27	1.1247e-14
Rsph3b	Type I Hair Cells	4.39819e-19	1.27764	0.658	0.304	1.13011e-14
Slc4a4	Type I Hair Cells	4.54668e-19	2.03989	0.316	0.079	1.16827e-14
Rnf24	Type I Hair Cells	4.68379e-19	2.22718	0.367	0.108	1.2035e-14
Upf2	Type I Hair Cells	4.86093e-19	1.29861	0.536	0.221	1.24902e-14
Reep3	Type I Hair Cells	5.39021e-19	1.38814	0.643	0.302	1.38501e-14
Dst	Type I Hair Cells	5.4177e-19	1.30864	0.582	0.262	1.39208e-14
Creg1	Type I Hair Cells	5.50934e-19	1.71105	0.526	0.229	1.41563e-14
Tmem26	Type I Hair Cells	5.74287e-19	1.63244	0.27	0.055	1.47563e-14
Snrnp200	Type I Hair Cells	6.2626e-19	1.21463	0.709	0.406	1.60918e-14
Stk36	Type I Hair Cells	6.39663e-19	2.48457	0.276	0.059	1.64361e-14
Prpf18	Type I Hair Cells	6.73613e-19	1.19956	0.526	0.192	1.73085e-14
Dctn3	Type I Hair Cells	6.95792e-19	0.923457	0.74	0.354	1.78784e-14
Cyp46a1	Type I Hair Cells	7.39063e-19	2.43837	0.301	0.074	1.89902e-14
Iars	Type I Hair Cells	9.19444e-19	1.5038	0.49	0.187	2.36251e-14
Gm43481	Type I Hair Cells	9.7442e-19	1.99785	0.454	0.161	2.50377e-14
Donson	Type I Hair Cells	1.00805e-18	2.71945	0.357	0.111	2.59019e-14
Snx3	Type I Hair Cells	1.02031e-18	0.790232	0.908	0.755	2.6217e-14
Rpap3	Type I Hair Cells	1.02624e-18	1.47173	0.526	0.212	2.63693e-14
Dagla	Type I Hair Cells	1.09436e-18	1.65801	0.439	0.152	2.81195e-14
Gabarapl2	Type I Hair Cells	1.15585e-18	0.902104	0.923	0.693	2.96996e-14
Zfp930	Type I Hair Cells	1.27193e-18	2.15291	0.255	0.05	3.26823e-14
Rimklb	Type I Hair Cells	1.28265e-18	1.13596	0.755	0.424	3.29576e-14
Chga	Type I Hair Cells	1.28762e-18	2.46362	0.25	0.049	3.30853e-14
Pdcd6	Type I Hair Cells	1.3696e-18	0.93006	0.786	0.401	3.5192e-14
Ruvbl1	Type I Hair Cells	1.47549e-18	1.22654	0.592	0.256	3.79126e-14
Tom1	Type I Hair Cells	1.74977e-18	1.30436	0.633	0.296	4.49602e-14
Dock9	Type I Hair Cells	1.78638e-18	1.27406	0.597	0.282	4.59009e-14
Dnah11	Type I Hair Cells	1.86265e-18	1.59366	0.531	0.219	4.78609e-14
Usp49	Type I Hair Cells	1.9656e-18	2.34915	0.276	0.062	5.05062e-14
Lekr1	Type I Hair Cells	2.12266e-18	1.37647	0.372	0.108	5.45416e-14
Sys1	Type I Hair Cells	2.38173e-18	1.28769	0.653	0.329	6.11985e-14
Tusc3	Type I Hair Cells	2.61691e-18	0.998751	0.791	0.443	6.72415e-14
Bphl	Type I Hair Cells	2.67216e-18	1.29976	0.673	0.354	6.86613e-14
Sv2a	Type I Hair Cells	2.71758e-18	2.63459	0.25	0.05	6.98282e-14
Dpf3	Type I Hair Cells	2.88584e-18	1.73796	0.306	0.075	7.41518e-14
Ccpg1os	Type I Hair Cells	2.93312e-18	1.81725	0.459	0.169	7.53666e-14
Heyl	Type I Hair Cells	2.98234e-18	0.702845	0.52	0.188	7.66312e-14
Cep290	Type I Hair Cells	2.98334e-18	1.52643	0.51	0.204	7.6657e-14
Dap3	Type I Hair Cells	3.04048e-18	1.50698	0.531	0.231	7.81251e-14
Tspyl5	Type I Hair Cells	3.08003e-18	1.83715	0.306	0.076	7.91415e-14
Hagh	Type I Hair Cells	3.0989e-18	1.20168	0.602	0.27	7.96262e-14
Plin5	Type I Hair Cells	3.15025e-18	2.22886	0.276	0.062	8.09457e-14
Gm26564	Type I Hair Cells	3.44717e-18	1.81762	0.301	0.072	8.85749e-14
Homer2	Type I Hair Cells	3.55146e-18	2.59366	0.276	0.062	9.12549e-14
Lgals4	Type I Hair Cells	3.65834e-18	1.49477	0.434	0.149	9.40009e-14
Ankrd54	Type I Hair Cells	3.86027e-18	1.31785	0.444	0.149	9.91896e-14
Fam216a	Type I Hair Cells	4.03568e-18	1.08438	0.612	0.265	1.03697e-13
Rfx2	Type I Hair Cells	4.86535e-18	2.40317	0.311	0.082	1.25015e-13
Atp6v1d	Type I Hair Cells	5.10432e-18	1.19002	0.781	0.493	1.31155e-13
Ccdc92	Type I Hair Cells	5.42342e-18	1.39492	0.393	0.121	1.39355e-13
Mmp16	Type I Hair Cells	5.58698e-18	1.05281	0.485	0.173	1.43558e-13
Camk2n1	Type I Hair Cells	5.61283e-18	1.71733	0.434	0.153	1.44222e-13
Taok2	Type I Hair Cells	5.90391e-18	1.14909	0.607	0.289	1.51701e-13
Nprl2	Type I Hair Cells	6.43935e-18	1.70857	0.444	0.159	1.65459e-13
Gm40466	Type I Hair Cells	6.85225e-18	1.84039	0.327	0.088	1.76069e-13
Zc2hc1c	Type I Hair Cells	6.87368e-18	2.23031	0.26	0.055	1.76619e-13
Lrrc46	Type I Hair Cells	7.48074e-18	2.67312	0.25	0.051	1.92218e-13
Gart	Type I Hair Cells	7.96567e-18	1.11263	0.541	0.215	2.04678e-13
Ttc25	Type I Hair Cells	8.13855e-18	2.25296	0.311	0.083	2.0912e-13
Aldh1a3	Type I Hair Cells	8.8186e-18	0.326198	0.74	0.337	2.26594e-13
Ccdc173	Type I Hair Cells	8.94783e-18	1.64208	0.367	0.111	2.29914e-13
Fam122b	Type I Hair Cells	9.215e-18	3.14079	0.25	0.054	2.36779e-13
Sri	Type I Hair Cells	1.02858e-17	1.44307	0.791	0.553	2.64294e-13
Coprs	Type I Hair Cells	1.11033e-17	1.59277	0.418	0.144	2.85299e-13
Repin1	Type I Hair Cells	1.12292e-17	0.926708	0.526	0.212	2.88535e-13
Cdk20	Type I Hair Cells	1.15614e-17	1.57048	0.306	0.075	2.97071e-13
Ankrd37	Type I Hair Cells	1.20433e-17	2.75379	0.281	0.07	3.09452e-13
Eif4a2	Type I Hair Cells	1.22515e-17	0.796729	0.954	0.845	3.14802e-13
2210408I21Rik	Type I Hair Cells	1.23985e-17	2.23082	0.403	0.138	3.18579e-13
Mtus1	Type I Hair Cells	1.24989e-17	1.19865	0.73	0.414	3.2116e-13
Padi2	Type I Hair Cells	1.35679e-17	0.706085	0.832	0.449	3.48628e-13
Dnm3	Type I Hair Cells	1.40223e-17	3.05239	0.281	0.069	3.60303e-13
Rnf32	Type I Hair Cells	1.56708e-17	1.05088	0.367	0.108	4.0266e-13
Bdp1	Type I Hair Cells	1.57979e-17	1.5732	0.5	0.211	4.05927e-13
Ndufa5	Type I Hair Cells	1.85304e-17	0.998548	0.893	0.69	4.76139e-13
Ado	Type I Hair Cells	1.85483e-17	0.679192	0.857	0.545	4.76599e-13
C2cd5	Type I Hair Cells	2.01317e-17	1.37606	0.571	0.27	5.17285e-13
Cfap74	Type I Hair Cells	2.0168e-17	2.2742	0.332	0.096	5.18216e-13
Pcmt1	Type I Hair Cells	2.13157e-17	0.955673	0.74	0.378	5.47708e-13
Hs6st1	Type I Hair Cells	2.36309e-17	2.05764	0.291	0.072	6.07197e-13
Wdr31	Type I Hair Cells	2.52694e-17	1.57798	0.372	0.116	6.49298e-13
Fstl4	Type I Hair Cells	2.6218e-17	1.53807	0.347	0.1	6.73672e-13
Gm29666	Type I Hair Cells	2.84708e-17	2.60681	0.281	0.07	7.31557e-13
Aar2	Type I Hair Cells	2.96881e-17	1.25553	0.454	0.166	7.62835e-13
Ndufv3	Type I Hair Cells	3.05239e-17	0.9815	0.867	0.589	7.84312e-13
Miat	Type I Hair Cells	3.12327e-17	0.979489	0.403	0.124	8.02523e-13
Uhrf1bp1l	Type I Hair Cells	3.16703e-17	1.19388	0.587	0.253	8.13769e-13
Usmg5	Type I Hair Cells	3.30551e-17	1.03435	0.939	0.776	8.49351e-13
Chrna1	Type I Hair Cells	3.33397e-17	2.68095	0.27	0.066	8.56663e-13
Tacc2	Type I Hair Cells	3.42477e-17	0.946405	0.536	0.219	8.79994e-13
Rem1	Type I Hair Cells	3.86939e-17	1.74028	0.301	0.078	9.9424e-13
Gal3st1	Type I Hair Cells	4.05593e-17	2.51579	0.26	0.059	1.04217e-12
Sgpp1	Type I Hair Cells	4.08796e-17	1.90231	0.306	0.08	1.0504e-12
Dnaaf5	Type I Hair Cells	5.41064e-17	1.65679	0.403	0.138	1.39027e-12
Eya4	Type I Hair Cells	5.74708e-17	1.49337	0.505	0.209	1.47671e-12
Senp2	Type I Hair Cells	6.07383e-17	1.08392	0.628	0.307	1.56067e-12
Tmem30b	Type I Hair Cells	6.09311e-17	1.0623	0.643	0.299	1.56563e-12
Ulk2	Type I Hair Cells	6.12946e-17	2.08366	0.367	0.121	1.57497e-12
Prickle2	Type I Hair Cells	7.03946e-17	1.31283	0.464	0.178	1.80879e-12
Tldc1	Type I Hair Cells	7.12898e-17	2.00875	0.281	0.067	1.83179e-12
Nipal3	Type I Hair Cells	7.29428e-17	1.49902	0.383	0.126	1.87427e-12
Pbx1	Type I Hair Cells	7.33459e-17	1.02629	0.724	0.399	1.88462e-12
Lrp11	Type I Hair Cells	8.04203e-17	2.09377	0.25	0.054	2.0664e-12
Gas8	Type I Hair Cells	8.1345e-17	1.15872	0.464	0.173	2.09016e-12
Cenpx	Type I Hair Cells	8.86618e-17	1.2025	0.638	0.316	2.27816e-12
Ccdc28b	Type I Hair Cells	1.07363e-16	1.15665	0.607	0.287	2.75869e-12
Gsk3b	Type I Hair Cells	1.08052e-16	0.633269	0.974	0.942	2.77638e-12
Kif13a	Type I Hair Cells	1.1462e-16	2.16431	0.27	0.066	2.94516e-12
Gapdh	Type I Hair Cells	1.15423e-16	0.641383	0.99	0.904	2.9658e-12
Dzip1l	Type I Hair Cells	1.19974e-16	1.94351	0.27	0.065	3.08274e-12
Gys1	Type I Hair Cells	1.23802e-16	2.28715	0.306	0.086	3.1811e-12
Txnrd1	Type I Hair Cells	1.42253e-16	1.39711	0.592	0.291	3.65519e-12
Gck	Type I Hair Cells	1.45854e-16	2.30756	0.26	0.059	3.74772e-12
Ccdc146	Type I Hair Cells	1.71326e-16	2.48143	0.296	0.08	4.40223e-12
Shank1	Type I Hair Cells	2.06373e-16	1.89702	0.311	0.091	5.30274e-12
Lrrc57	Type I Hair Cells	2.17329e-16	1.56129	0.388	0.133	5.58428e-12
Clstn3	Type I Hair Cells	2.1736e-16	2.05265	0.301	0.083	5.58507e-12
Tmem67	Type I Hair Cells	2.23795e-16	1.21519	0.485	0.191	5.75041e-12
Cacybp	Type I Hair Cells	2.35605e-16	1.08022	0.827	0.519	6.05388e-12
Stk33	Type I Hair Cells	2.3574e-16	2.08243	0.265	0.063	6.05734e-12
Ugp2	Type I Hair Cells	2.41313e-16	0.953409	0.709	0.383	6.20053e-12
Tomm34	Type I Hair Cells	2.48466e-16	0.842058	0.765	0.426	6.38434e-12
Trim37	Type I Hair Cells	2.59441e-16	1.00746	0.566	0.248	6.66633e-12
Cacna2d1	Type I Hair Cells	2.59586e-16	2.17094	0.286	0.075	6.67007e-12
Wrb	Type I Hair Cells	2.71634e-16	1.33255	0.52	0.224	6.97963e-12
Atp1a1	Type I Hair Cells	2.92079e-16	0.737949	0.852	0.498	7.50497e-12
Ubl3	Type I Hair Cells	3.21752e-16	0.946579	0.663	0.337	8.26743e-12
Lrrc8b	Type I Hair Cells	4.28892e-16	0.825595	0.587	0.26	1.10204e-11
Hivep2	Type I Hair Cells	4.33631e-16	1.66541	0.403	0.145	1.11421e-11
Thg1l	Type I Hair Cells	4.63853e-16	1.46324	0.347	0.105	1.19187e-11
Srgap1	Type I Hair Cells	4.72354e-16	1.13532	0.546	0.236	1.21371e-11
Gatd1	Type I Hair Cells	4.98542e-16	1.30336	0.592	0.289	1.281e-11
Mid1	Type I Hair Cells	5.10487e-16	1.57914	0.556	0.278	1.3117e-11
Rab11fip3	Type I Hair Cells	5.17164e-16	1.95806	0.327	0.099	1.32885e-11
Trib2	Type I Hair Cells	5.54636e-16	1.59523	0.469	0.194	1.42514e-11
Ppip5k2	Type I Hair Cells	5.68488e-16	1.15654	0.495	0.203	1.46073e-11
Gm3756	Type I Hair Cells	5.79334e-16	0.646255	0.949	0.883	1.4886e-11
Arfgef3	Type I Hair Cells	6.11393e-16	1.31535	0.403	0.145	1.57097e-11
Dscaml1	Type I Hair Cells	6.16977e-16	1.8563	0.276	0.07	1.58532e-11
Fez1	Type I Hair Cells	6.71175e-16	1.4706	0.367	0.119	1.72458e-11
Tecr	Type I Hair Cells	7.50541e-16	0.712998	0.908	0.74	1.92852e-11
Mcf2l	Type I Hair Cells	7.92391e-16	1.34104	0.485	0.199	2.03605e-11
Chn2	Type I Hair Cells	7.94715e-16	1.38295	0.372	0.126	2.04202e-11
Phtf2	Type I Hair Cells	8.83315e-16	1.393	0.378	0.128	2.26968e-11
D730003I15Rik	Type I Hair Cells	9.01564e-16	2.2484	0.276	0.072	2.31657e-11
Morn4	Type I Hair Cells	9.42605e-16	1.467	0.444	0.174	2.42202e-11
Ppfibp2	Type I Hair Cells	1.03333e-15	1.33584	0.464	0.186	2.65513e-11
Bmyc	Type I Hair Cells	1.08016e-15	1.24676	0.536	0.24	2.77547e-11
Cops8	Type I Hair Cells	1.21658e-15	1.43997	0.622	0.341	3.126e-11
Lyrm9	Type I Hair Cells	1.28343e-15	1.78768	0.316	0.096	3.29776e-11
Fam173a	Type I Hair Cells	1.37986e-15	1.14671	0.673	0.369	3.54554e-11
Arhgap24	Type I Hair Cells	1.46492e-15	1.55139	0.311	0.09	3.76411e-11
Gm44341	Type I Hair Cells	1.59573e-15	2.00206	0.367	0.129	4.10022e-11
AC125099.2	Type I Hair Cells	1.59573e-15	2.00206	0.367	0.129	4.10022e-11
Tnfaip8l1	Type I Hair Cells	1.66048e-15	1.70904	0.281	0.075	4.26659e-11
Stom	Type I Hair Cells	1.6622e-15	1.63671	0.362	0.124	4.27103e-11
6530403H02Rik	Type I Hair Cells	1.71725e-15	1.60634	0.281	0.075	4.41249e-11
Ppp1r11	Type I Hair Cells	1.71993e-15	1.25419	0.592	0.294	4.41937e-11
Tctn1	Type I Hair Cells	1.80244e-15	0.482491	0.449	0.167	4.63138e-11
Ndfip1	Type I Hair Cells	1.82206e-15	0.674355	0.959	0.837	4.6818e-11
Adam22	Type I Hair Cells	1.83353e-15	1.3142	0.709	0.422	4.71125e-11
Ift140	Type I Hair Cells	2.18272e-15	1.43298	0.276	0.07	5.6085e-11
Ptprt	Type I Hair Cells	2.26615e-15	1.62343	0.301	0.084	5.82288e-11
Meis2	Type I Hair Cells	2.2919e-15	1.38182	0.51	0.233	5.88903e-11
Sfi1	Type I Hair Cells	2.45438e-15	0.543608	0.372	0.119	6.30653e-11
Gm13394	Type I Hair Cells	2.5194e-15	0.634462	0.964	0.888	6.47359e-11
Caml	Type I Hair Cells	2.6031e-15	1.16337	0.531	0.233	6.68868e-11
Serpinb6a	Type I Hair Cells	2.77716e-15	1.4345	0.536	0.26	7.13591e-11
Ccdc6	Type I Hair Cells	2.85307e-15	1.22378	0.694	0.414	7.33097e-11
Slc16a10	Type I Hair Cells	2.86938e-15	1.41011	0.276	0.072	7.37288e-11
Selenoi	Type I Hair Cells	2.93258e-15	1.60361	0.347	0.113	7.53526e-11
Bbs1	Type I Hair Cells	3.12707e-15	1.96942	0.337	0.109	8.035e-11
Slc25a22	Type I Hair Cells	3.54196e-15	1.75715	0.332	0.107	9.10106e-11
Fryl	Type I Hair Cells	4.35351e-15	1.00241	0.75	0.461	1.11864e-10
AC125099.1	Type I Hair Cells	4.54676e-15	2.03174	0.362	0.129	1.16829e-10
Ubn2	Type I Hair Cells	5.09165e-15	1.15607	0.673	0.358	1.3083e-10
Cyp51	Type I Hair Cells	5.12435e-15	1.21807	0.485	0.208	1.3167e-10
Arhgef28	Type I Hair Cells	5.2972e-15	1.20877	0.51	0.221	1.36112e-10
Nme1	Type I Hair Cells	5.44665e-15	1.13125	0.765	0.465	1.39952e-10
Snrnp27	Type I Hair Cells	5.65967e-15	1.04251	0.816	0.513	1.45425e-10
Cirbp	Type I Hair Cells	5.74643e-15	0.66103	0.939	0.779	1.47655e-10
Fgd2	Type I Hair Cells	5.84132e-15	1.42007	0.301	0.087	1.50093e-10
Mcu	Type I Hair Cells	6.10077e-15	1.32251	0.536	0.248	1.56759e-10
Znhit1	Type I Hair Cells	6.15391e-15	1.16882	0.546	0.253	1.58125e-10
Slc23a2	Type I Hair Cells	6.19252e-15	1.65871	0.357	0.124	1.59117e-10
Scrn3	Type I Hair Cells	6.24421e-15	2.00033	0.25	0.062	1.60445e-10
Cmip	Type I Hair Cells	6.37249e-15	1.66423	0.291	0.082	1.63741e-10
Nphp1	Type I Hair Cells	6.55496e-15	1.02214	0.571	0.261	1.6843e-10
Guk1	Type I Hair Cells	6.86622e-15	1.11228	0.658	0.36	1.76427e-10
2310009B15Rik	Type I Hair Cells	6.91281e-15	1.30388	0.393	0.142	1.77625e-10
Gm5148	Type I Hair Cells	7.66293e-15	1.29654	0.27	0.632	1.96899e-10
G3bp2	Type I Hair Cells	8.22009e-15	0.916232	0.786	0.497	2.11215e-10
Rnf5	Type I Hair Cells	8.73539e-15	0.982574	0.745	0.439	2.24456e-10
Fgfr1op2	Type I Hair Cells	8.87246e-15	1.17715	0.74	0.456	2.27978e-10
Nt5dc3	Type I Hair Cells	9.35047e-15	1.42226	0.352	0.119	2.4026e-10
Tirap	Type I Hair Cells	9.86062e-15	1.68881	0.291	0.083	2.53369e-10
Dad1	Type I Hair Cells	1.04652e-14	0.735764	0.923	0.818	2.68904e-10
Ndufs5	Type I Hair Cells	1.0543e-14	0.840568	0.842	0.577	2.70902e-10
Stard10	Type I Hair Cells	1.17396e-14	1.40424	0.474	0.2	3.01649e-10
Naa38	Type I Hair Cells	1.18622e-14	1.10795	0.617	0.332	3.04799e-10
Rsbn1	Type I Hair Cells	1.2538e-14	1.08549	0.434	0.169	3.22164e-10
Zfp532	Type I Hair Cells	1.36103e-14	1.4712	0.429	0.174	3.49716e-10
Zfp446	Type I Hair Cells	1.367e-14	1.52882	0.332	0.108	3.51252e-10
1700020I14Rik	Type I Hair Cells	1.36938e-14	1.10179	0.653	0.348	3.51861e-10
Cnot8	Type I Hair Cells	1.37931e-14	1.0786	0.617	0.32	3.54414e-10
Golga1	Type I Hair Cells	1.39923e-14	1.55695	0.413	0.167	3.59532e-10
Inpp5e	Type I Hair Cells	1.47926e-14	1.45132	0.454	0.198	3.80097e-10
Paqr8	Type I Hair Cells	1.51768e-14	1.02704	0.449	0.177	3.89967e-10
Tfcp2	Type I Hair Cells	1.51806e-14	1.0177	0.684	0.382	3.90064e-10
Zfp433	Type I Hair Cells	1.60302e-14	1.93782	0.316	0.097	4.11895e-10
Ndufaf3	Type I Hair Cells	1.72919e-14	1.41788	0.48	0.212	4.44314e-10
Snhg11	Type I Hair Cells	2.11145e-14	1.50679	0.27	0.074	5.42537e-10
Rnasek	Type I Hair Cells	2.23296e-14	0.910097	0.796	0.543	5.7376e-10
Chrac1	Type I Hair Cells	2.39421e-14	1.12733	0.617	0.31	6.15193e-10
Phactr4	Type I Hair Cells	2.43563e-14	1.35089	0.526	0.235	6.25834e-10
Fam189b	Type I Hair Cells	2.46027e-14	1.38491	0.342	0.116	6.32165e-10
Mlxip	Type I Hair Cells	2.47392e-14	1.54044	0.48	0.225	6.35674e-10
Hmgcr	Type I Hair Cells	2.5471e-14	0.748043	0.827	0.598	6.54476e-10
Lcor	Type I Hair Cells	2.57509e-14	1.79361	0.332	0.113	6.61669e-10
Rdh14	Type I Hair Cells	2.61056e-14	1.4016	0.449	0.19	6.70783e-10
Odf2	Type I Hair Cells	2.66208e-14	0.956868	0.541	0.249	6.84022e-10
Rnpc3	Type I Hair Cells	3.05893e-14	1.13335	0.469	0.199	7.85993e-10
Rsph3a	Type I Hair Cells	3.06893e-14	0.956957	0.658	0.335	7.88562e-10
Plce1	Type I Hair Cells	3.08134e-14	1.23729	0.49	0.224	7.91751e-10
Mrps33	Type I Hair Cells	3.44513e-14	0.993416	0.832	0.599	8.85226e-10
1810041L15Rik	Type I Hair Cells	3.47633e-14	1.83108	0.281	0.082	8.93243e-10
Faah	Type I Hair Cells	3.61362e-14	1.80394	0.306	0.097	9.2852e-10
Tnrc6b	Type I Hair Cells	3.70408e-14	0.771325	0.714	0.401	9.51762e-10
Dnajb6	Type I Hair Cells	3.72044e-14	0.951964	0.811	0.516	9.55966e-10
Glcci1	Type I Hair Cells	4.1493e-14	2.10599	0.301	0.097	1.06616e-09
Pradc1	Type I Hair Cells	4.2676e-14	1.29568	0.388	0.144	1.09656e-09
Trp53bp1	Type I Hair Cells	4.41605e-14	0.917438	0.668	0.357	1.1347e-09
Akirin1	Type I Hair Cells	4.45922e-14	0.987538	0.714	0.428	1.1458e-09
Gpsm2	Type I Hair Cells	4.494e-14	1.1331	0.495	0.219	1.15473e-09
Fbxo16	Type I Hair Cells	4.73639e-14	1.34791	0.337	0.111	1.21701e-09
Snrpn	Type I Hair Cells	4.77143e-14	1.09996	0.551	0.262	1.22602e-09
Agfg2	Type I Hair Cells	5.49477e-14	1.38298	0.398	0.154	1.41188e-09
Ddx46	Type I Hair Cells	5.90481e-14	1.09694	0.546	0.264	1.51724e-09
Xrcc5	Type I Hair Cells	5.93965e-14	1.4618	0.383	0.145	1.52619e-09
Gtf2ird1	Type I Hair Cells	6.05152e-14	1.6291	0.449	0.199	1.55494e-09
Tmem216	Type I Hair Cells	6.13674e-14	1.46265	0.464	0.204	1.57684e-09
Fgf10	Type I Hair Cells	6.32136e-14	1.1581	0.454	0.188	1.62427e-09
Hist1h2bc	Type I Hair Cells	6.73983e-14	1.0602	0.413	0.166	1.7318e-09
Gm13080	Type I Hair Cells	7.2427e-14	1.91754	0.255	0.07	1.86101e-09
Lss	Type I Hair Cells	7.60512e-14	1.97678	0.25	0.067	1.95413e-09
Ndufb7	Type I Hair Cells	7.99493e-14	0.86378	0.76	0.531	2.0543e-09
Fam103a1	Type I Hair Cells	8.3644e-14	1.01916	0.73	0.457	2.14923e-09
Med25	Type I Hair Cells	8.53199e-14	0.754236	0.781	0.505	2.1923e-09
Cnot10	Type I Hair Cells	8.98079e-14	0.938578	0.566	0.271	2.30761e-09
Rnf141	Type I Hair Cells	9.07943e-14	1.12235	0.515	0.245	2.33296e-09
Dusp18	Type I Hair Cells	9.10557e-14	0.781721	0.587	0.283	2.33968e-09
Alg2	Type I Hair Cells	9.4217e-14	1.09995	0.587	0.295	2.4209e-09
Hhatl	Type I Hair Cells	9.50502e-14	0.473138	0.541	0.244	2.44232e-09
Chd9	Type I Hair Cells	9.70128e-14	1.10856	0.612	0.335	2.49274e-09
Txnl4b	Type I Hair Cells	9.90613e-14	1.16073	0.464	0.198	2.54538e-09
Dync2li1	Type I Hair Cells	1.02726e-13	0.949258	0.622	0.316	2.63954e-09
Arhgap44	Type I Hair Cells	1.03285e-13	0.844225	0.689	0.385	2.65391e-09
Ift81	Type I Hair Cells	1.04603e-13	1.06641	0.536	0.26	2.68778e-09
Zfp949	Type I Hair Cells	1.05113e-13	1.20185	0.832	0.603	2.70087e-09
Zfp263	Type I Hair Cells	1.10136e-13	0.842475	0.597	0.283	2.82994e-09
Otud7b	Type I Hair Cells	1.12946e-13	1.68148	0.388	0.155	2.90216e-09
Ccdc191	Type I Hair Cells	1.16407e-13	1.80488	0.393	0.155	2.99107e-09
Actr3b	Type I Hair Cells	1.19532e-13	1.53058	0.255	0.069	3.07137e-09
Gm5884	Type I Hair Cells	1.31338e-13	1.0596	0.551	0.266	3.37473e-09
Rab28	Type I Hair Cells	1.31598e-13	0.994422	0.638	0.329	3.3814e-09
Vps45	Type I Hair Cells	1.48431e-13	1.21197	0.378	0.14	3.81392e-09
Ociad2	Type I Hair Cells	1.51154e-13	1.43281	0.5	0.252	3.88389e-09
Zmat3	Type I Hair Cells	1.51453e-13	1.62218	0.301	0.097	3.89158e-09
Pde6d	Type I Hair Cells	1.5579e-13	1.01262	0.668	0.395	4.00302e-09
Raver2	Type I Hair Cells	1.56595e-13	1.8626	0.255	0.07	4.02371e-09
Gatsl2	Type I Hair Cells	1.58014e-13	1.74057	0.26	0.072	4.06017e-09
Slc25a4	Type I Hair Cells	1.66747e-13	0.422166	0.985	0.93	4.28457e-09
Yeats4	Type I Hair Cells	1.67132e-13	1.25418	0.398	0.154	4.29447e-09
Chd7	Type I Hair Cells	1.77243e-13	0.759544	0.673	0.364	4.55426e-09
Tctn2	Type I Hair Cells	1.80849e-13	1.29986	0.367	0.137	4.64691e-09
Tmem241	Type I Hair Cells	1.81711e-13	1.37529	0.321	0.107	4.66906e-09
Sp3os	Type I Hair Cells	2.11718e-13	1.43541	0.393	0.158	5.44009e-09
Mcm3ap	Type I Hair Cells	2.13841e-13	1.47507	0.449	0.198	5.49464e-09
B4galt5	Type I Hair Cells	2.18638e-13	0.802185	0.5	0.229	5.61791e-09
Pafah1b2	Type I Hair Cells	2.27647e-13	0.894057	0.745	0.458	5.8494e-09
Dnajc15	Type I Hair Cells	2.29051e-13	1.22657	0.587	0.307	5.88547e-09
Lyst	Type I Hair Cells	2.4759e-13	1.0836	0.306	0.097	6.36183e-09
Abca3	Type I Hair Cells	2.5609e-13	1.26057	0.434	0.183	6.58023e-09
Bbs7	Type I Hair Cells	2.57796e-13	1.58644	0.352	0.13	6.62406e-09
Fbxo46	Type I Hair Cells	2.63536e-13	1.17865	0.505	0.237	6.77157e-09
Sec61a2	Type I Hair Cells	2.73801e-13	1.28088	0.444	0.194	7.03533e-09
Usp48	Type I Hair Cells	2.77607e-13	0.980191	0.602	0.31	7.1331e-09
March8	Type I Hair Cells	2.84968e-13	1.21402	0.454	0.198	7.32225e-09
Smim22	Type I Hair Cells	3.00182e-13	1.44073	0.388	0.149	7.71317e-09
Rab11a	Type I Hair Cells	3.34416e-13	0.743558	0.852	0.597	8.59282e-09
Zfp397	Type I Hair Cells	3.60789e-13	1.40334	0.413	0.179	9.27048e-09
Fzr1	Type I Hair Cells	3.71503e-13	0.963692	0.469	0.199	9.54577e-09
Borcs5	Type I Hair Cells	3.87753e-13	1.33779	0.372	0.14	9.96332e-09
Coq4	Type I Hair Cells	4.00841e-13	1.43036	0.367	0.137	1.02996e-08
Ubxn6	Type I Hair Cells	4.06556e-13	1.08465	0.556	0.278	1.04465e-08
Megf8	Type I Hair Cells	4.13007e-13	0.979683	0.393	0.153	1.06122e-08
Pibf1	Type I Hair Cells	4.61586e-13	1.23906	0.429	0.177	1.18604e-08
Phip	Type I Hair Cells	4.6901e-13	0.954154	0.612	0.323	1.20512e-08
Mthfsd	Type I Hair Cells	5.08463e-13	1.40413	0.316	0.105	1.3065e-08
Cstf2t	Type I Hair Cells	5.09521e-13	1.22386	0.403	0.166	1.30921e-08
Sgip1	Type I Hair Cells	5.3744e-13	1.74304	0.408	0.181	1.38095e-08
Aldoa	Type I Hair Cells	5.70093e-13	0.668622	0.918	0.805	1.46486e-08
Iqcc	Type I Hair Cells	5.85855e-13	0.676243	0.444	0.183	1.50535e-08
Actr10	Type I Hair Cells	5.8666e-13	0.845391	0.684	0.379	1.50742e-08
Mff	Type I Hair Cells	6.3251e-13	1.01388	0.699	0.443	1.62523e-08
Abhd14b	Type I Hair Cells	6.96335e-13	0.968038	0.505	0.231	1.78923e-08
Tbpl1	Type I Hair Cells	7.0506e-13	0.82865	0.607	0.319	1.81165e-08
Rhbdd2	Type I Hair Cells	7.10582e-13	1.08481	0.571	0.292	1.82584e-08
Gm45062	Type I Hair Cells	7.30433e-13	1.56069	0.327	0.116	1.87685e-08
Evi5	Type I Hair Cells	7.67516e-13	1.4154	0.327	0.115	1.97213e-08
Uba1	Type I Hair Cells	7.84433e-13	0.797427	0.837	0.585	2.0156e-08
Abhd16a	Type I Hair Cells	7.9866e-13	0.958534	0.607	0.324	2.05216e-08
Cox7c	Type I Hair Cells	8.03172e-13	0.668506	0.995	0.937	2.06375e-08
Ppp1r12b	Type I Hair Cells	8.39008e-13	1.34022	0.321	0.113	2.15583e-08
Serpine3	Type I Hair Cells	8.49365e-13	1.76451	0.27	0.082	2.18244e-08
Cfap20	Type I Hair Cells	8.59024e-13	0.740569	0.898	0.686	2.20726e-08
Scaper	Type I Hair Cells	8.73732e-13	1.24428	0.337	0.12	2.24506e-08
Stn1	Type I Hair Cells	9.01183e-13	1.43222	0.393	0.158	2.31559e-08
Emc4	Type I Hair Cells	9.1393e-13	1.01604	0.653	0.399	2.34834e-08
Ntng2	Type I Hair Cells	9.57492e-13	0.685154	0.388	0.149	2.46027e-08
Mrpl23-ps1	Type I Hair Cells	9.6654e-13	0.952823	0.73	0.474	2.48352e-08
Slco3a1	Type I Hair Cells	1.06248e-12	1.45742	0.372	0.152	2.73005e-08
Mdh2	Type I Hair Cells	1.18923e-12	0.673911	0.893	0.679	3.05573e-08
Camkmt	Type I Hair Cells	1.23577e-12	1.76353	0.27	0.084	3.17532e-08
Idi1	Type I Hair Cells	1.37752e-12	1.61726	0.327	0.117	3.53952e-08
Cox6a1	Type I Hair Cells	1.39509e-12	0.785677	0.939	0.736	3.58469e-08
Tm7sf2	Type I Hair Cells	1.41612e-12	1.94139	0.352	0.146	3.63872e-08
Plxna4	Type I Hair Cells	1.46408e-12	0.776266	0.464	0.2	3.76196e-08
AC140477.3	Type I Hair Cells	1.52783e-12	1.56888	0.352	0.137	3.92576e-08
Apoo-ps	Type I Hair Cells	1.61241e-12	1.43218	0.383	0.155	4.14308e-08
Tmem60	Type I Hair Cells	1.91323e-12	1.15668	0.469	0.215	4.91603e-08
Mecp2	Type I Hair Cells	2.0038e-12	0.97851	0.495	0.238	5.14876e-08
Wbp2	Type I Hair Cells	2.07844e-12	0.688938	0.888	0.643	5.34054e-08
Kbtbd4	Type I Hair Cells	2.33328e-12	1.27915	0.321	0.113	5.99536e-08
Mlf2	Type I Hair Cells	2.48793e-12	0.710456	0.872	0.713	6.39275e-08
Tbl1xr1	Type I Hair Cells	2.48929e-12	1.16854	0.362	0.141	6.39622e-08
Pcgf1	Type I Hair Cells	2.51756e-12	1.53383	0.26	0.079	6.46886e-08
Polb	Type I Hair Cells	2.59883e-12	1.06815	0.49	0.235	6.67768e-08
Ctnnal1	Type I Hair Cells	2.60915e-12	0.722302	0.551	0.282	6.7042e-08
Insc	Type I Hair Cells	2.65213e-12	1.06431	0.301	0.099	6.81466e-08
1810026B05Rik	Type I Hair Cells	2.70887e-12	1.13082	0.556	0.304	6.96044e-08
Gm12988	Type I Hair Cells	2.74586e-12	1.53182	0.429	0.199	7.05548e-08
Atp6v0c	Type I Hair Cells	2.81415e-12	0.53651	0.939	0.847	7.23095e-08
Arhgap39	Type I Hair Cells	2.86934e-12	1.34517	0.418	0.183	7.37276e-08
Ypel5	Type I Hair Cells	2.8937e-12	0.823103	0.658	0.373	7.43537e-08
Entpd3	Type I Hair Cells	2.9772e-12	1.08872	0.306	0.104	7.64991e-08
Faap100	Type I Hair Cells	2.98271e-12	0.369858	0.321	0.107	7.66408e-08
Uqcc3	Type I Hair Cells	3.14441e-12	1.01211	0.566	0.303	8.07957e-08
Trim62	Type I Hair Cells	3.36719e-12	0.983667	0.398	0.163	8.652e-08
Ufsp2	Type I Hair Cells	3.57215e-12	1.13967	0.546	0.283	9.17864e-08
Ppt2	Type I Hair Cells	3.59285e-12	1.12291	0.357	0.136	9.23183e-08
[truncated: 5,291 more rows]
