# Supplementary material for: Crosstalk Signaling Between the Epithelial and Non-Epithelial Compartments of the Mouse Inner Ear
Source: J Assoc Res Otolaryngol. 2025 Mar 13;26(2):127–45. doi: 10.1007/s10162-025-00980-7 (PMC11996748; doi:10.1007/s10162-025-00980-7)
Supplement: Supplementary file 2 — Supplementary file2 (XLSX 823 KB) [file 10162_2025_980_MOESM2_ESM.xlsx]

## Sheet: Figure 2 - Volcano DEG
Table S2	Differential gene expression between epithelial and non-epithelial cells. Related to Figure 2D
Wilcoxon rank sum test comparing all non-epithelial cells to all epithelial cells
non-epithelial enriched genes					epithelial enriched genes
gene	avg_log2FC	p_val_adj (FDR)	-log10(FDR)		gene	avg_log2FC	p_val_adj	-log10(FDR)
Col1a2	-8.48019	8.03157e-154	153.095		Cldn9	7.78929	2.78041e-122	121.556
Col3a1	-7.1839	4.73998e-148	147.324		Fbxo2	5.43255	2.65041e-117	116.577
Atp1a2	-6.49892	9.78672e-134	133.009		S100a1	4.64713	1.52468e-107	106.817
Pmp22	-9.46632	5.12492e-124	123.29		Tmod1	6.75412	7.91591e-102	101.101
Itih5	-5.18559	1.40443e-122	121.852		Calml4	6.97695	4.85272e-100	99.314
Lgals1	-4.70219	1.08487e-119	118.965		Prr15	5.90172	4.42774e-95	94.3538
Nid1	-6.45651	4.54579e-118	117.342		Epcam	6.67242	3.0145e-94	93.5208
Otor	-7.02312	8.93238e-116	115.049		Spint2	3.59285	3.42576e-94	93.4652
Pou3f4	-9.37245	9.31724e-108	107.031		Spock1	6.45679	4.64596e-92	91.3329
Dcn	-9.47639	1.58313e-107	106.8		Ush1c	9.39419	1.91548e-91	90.7177
Colec12	-9.43231	5.3765e-106	105.27		Sorbs2	4.02417	2.14928e-90	89.6677
Serpine2	-4.37833	2.14015e-98	97.6696		Atp1b1	4.62337	1.75783e-86	85.755
Nid2	-7.6351	2.36238e-96	95.6267		Pls1	6.56678	3.46322e-84	83.4605
Car14	-9.49241	5.67324e-96	95.2462		Padi2	4.29983	1.32033e-80	79.8793
Ifitm2	-3.16563	3.93501e-91	90.4051		Anxa5	2.67238	2.61402e-79	78.5827
Car3	-5.8272	1.8599e-90	89.7305		Fbxo32	4.06495	4.01908e-77	76.3959
Coch	-8.19968	5.59906e-87	86.2519		Ltbp1	3.44073	3.19065e-69	68.4961
Cacna1e	-8.08111	3.67968e-86	85.4342		Atp1a1	2.91836	2.62604e-67	66.5807
Cp	-5.09139	1.07153e-85	84.97		Strbp	2.87844	8.2869e-67	66.0816
Selenop	-3.91305	1.92782e-83	82.7149		Twf1	2.24528	4.36192e-65	64.3603
Dab2	-7.39034	1.97721e-83	82.7039		Acsl4	3.41106	8.68551e-65	64.0612
Notch2	-3.63844	1.57238e-82	81.8034		Cldn7	6.65023	1.68483e-62	61.7734
Trf	-7.81318	5.03811e-82	81.2977		Aldh1a3	7.03635	1.62375e-61	60.7895
Pltp	-4.83373	2.85756e-78	77.544		Tox	4.46335	7.14341e-61	60.1461
Srgn	-5.85241	3.88985e-76	75.4101		Wwc1	4.68081	1.27358e-60	59.895
Apoe	-2.78669	5.15624e-74	73.2877		Ubash3b	4.00325	9.66673e-60	59.0147
Zic2	-4.81405	7.22784e-74	73.141		Sdc4	2.01973	2.78445e-59	58.5553
Fam180a	-7.1755	4.40856e-73	72.3557		Mal2	6.51134	4.05867e-59	58.3916
Tubb5	-2.11174	2.80723e-72	71.5517		Cldn3	7.36388	3.75883e-56	55.4249
Eng	-10.5978	1.83296e-71	70.7368		Cgn	4.43565	8.21056e-56	55.0856
Lamb1	-3.89724	3.13357e-71	70.504		St3gal5	4.66355	4.91282e-55	54.3087
Col15a1	-10.3693	5.50191e-71	70.2595		Ap1m2	6.64871	3.06842e-54	53.5131
Tgfbi	-11.6222	7.15385e-71	70.1455		Sfrp1	6.46944	5.44556e-54	53.264
Lpar1	-3.64104	1.8112e-69	68.742		Tspan12	2.29388	3.26423e-53	52.4862
Mxra8	-4.31896	2.67679e-69	68.5724		Otog	7.68286	4.70855e-50	49.3271
Gpm6b	-3.15674	3.85047e-68	67.4145		Tspan13	2.1783	7.9341e-50	49.1005
Nbl1	-5.08982	4.73085e-68	67.3251		Bex2	4.6911	1.18275e-49	48.9271
Lrp1	-3.47003	1.6426e-67	66.7845		Cd82	2.88927	1.25308e-49	48.902
Pcca	-3.4713	1.92044e-66	65.7166		Mcoln3	7.10586	1.77208e-49	48.7515
Fxyd6	-4.88822	4.65569e-66	65.332		Krt8	5.84978	1.86188e-49	48.73
Cald1	-3.81284	1.52638e-65	64.8163		Syne4	8.80462	3.74973e-49	48.426
Apod	-4.21483	1.22501e-64	63.9119		Tmem30b	4.80802	1.75815e-48	47.7549
Lama2	-4.22028	1.99681e-64	63.6997		Fam213a	2.24731	9.16061e-48	47.0381
Col14a1	-4.73881	7.73582e-62	61.1115		Atp11a	4.61064	2.62384e-47	46.5811
Cxcl12	-4.80325	7.96492e-62	61.0988		Gpx2	10.1928	2.99338e-47	46.5238
Cped1	-4.30197	5.58213e-61	60.2532		A730017C20Rik	4.01854	3.19191e-47	46.4959
Gypc	-8.4486	6.93105e-61	60.1592		Gsn	2.88279	3.62116e-47	46.4412
Nrp1	-10.4591	1.35655e-60	59.8676		Ccdc68	6.28166	4.70214e-47	46.3277
Gng11	-4.06248	1.4925e-60	59.8261		Gas2	4.3874	6.67376e-47	46.1756
Jcad	-10.5848	2.00197e-60	59.6985		Tekt1	10.0941	1.32405e-46	45.8781
Gnb4	-8.51891	2.00402e-60	59.6981		Tubb4b	2.16753	1.80556e-46	45.7434
Bgn	-3.26231	2.10943e-60	59.6758		Kif19a	4.18219	2.1566e-46	45.6662
Emp3	-5.74998	3.26821e-60	59.4857		Mia	6.5375	4.91343e-45	44.3086
Nr2f2	-4.25804	5.06583e-60	59.2953		Agr3	5.66719	5.15942e-45	44.2874
Pdgfra	-4.87901	1.59106e-59	58.7983		Tecta	7.34445	1.27601e-44	43.8941
Pid1	-4.1205	2.76398e-59	58.5585		Cd164l2	9.4778	1.74836e-44	43.7574
Fstl1	-2.17787	3.32009e-59	58.4789		Carmil1	3.00524	2.3222e-44	43.6341
Steap3	-5.74044	6.91247e-59	58.1604		Pak3	8.49889	6.20943e-44	43.2069
Cpxm1	-4.0429	7.39939e-59	58.1308		Map1b	2.61453	5.46444e-43	42.2625
Tbx18	-6.81957	2.19324e-58	57.6589		Otoa	9.60319	9.45241e-43	42.0245
Ddr2	-5.29932	7.86316e-57	56.1044		Nme5	5.51314	3.38677e-42	41.4702
Rhoj	-7.33495	9.21085e-57	56.0357		Ptprq	10.0385	3.74669e-42	41.4264
Gm525	-9.61192	1.17567e-56	55.9297		Otol1	6.50046	4.00226e-42	41.3977
Fabp7	-3.82121	3.26096e-56	55.4867		Rtn1	4.57452	4.84322e-42	41.3149
Ank2	-3.2611	2.73531e-55	54.563		Nrxn3	7.71305	8.69601e-42	41.0607
Pcolce	-3.73513	9.31083e-55	54.031		Acbd7	9.75372	8.82215e-42	41.0544
Cd302	-6.03594	1.73361e-54	53.761		Cd24a	2.47356	1.52703e-41	40.8162
Eva1b	-5.12958	6.09389e-54	53.2151		Cabp2	11.0002	2.24859e-41	40.6481
Slc1a2	-7.68015	1.21353e-53	52.916		Veph1	4.29371	6.17067e-41	40.2097
Igfbp2	-2.63128	1.00998e-52	51.9957		Dynlrb2	6.68705	7.56495e-41	40.1212
Wdr86	-6.13138	1.03415e-52	51.9854		Smpx	10.8419	8.2876e-41	40.0816
Pam	-2.24534	1.23601e-52	51.908		1110017D15Rik	9.43451	1.31421e-40	39.8813
Zeb2	-7.538	1.46666e-52	51.8337		Mgst3	2.9409	2.13826e-40	39.6699
Hlf	-4.28678	5.31561e-51	50.2744		Hist3h2ba	6.23327	2.4477e-40	39.6112
Ppic	-2.70178	1.12229e-50	49.9499		Espn	8.97013	2.50989e-40	39.6003
Slc38a3	-6.38651	1.14044e-50	49.9429		Myo15	10.3111	3.53103e-40	39.4521
Tmem45a	-8.5732	2.38778e-50	49.622		Otof	11.4415	6.02029e-40	39.2204
Col5a2	-6.97307	4.54531e-50	49.3424		Cyfip2	2.60599	6.48889e-40	39.1878
Rbp4	-7.00568	1.97424e-49	48.7046		Chst5	7.06725	9.75399e-40	39.0108
Lum	-10.5131	5.24178e-49	48.2805		Cfap65	9.89173	2.0486e-39	38.6885
Lamc1	-3.35156	1.06397e-48	47.9731		Kif21a	3.20994	2.69495e-39	38.5694
Rab31	-2.42018	2.61804e-48	47.582		Mlf1	6.07872	4.17491e-39	38.3794
Ranbp3l	-6.43633	3.62726e-48	47.4404		Fam107a	3.97623	4.2743e-39	38.3691
Pdgfrb	-6.40536	4.55895e-48	47.3411		Btbd17	6.0946	4.33232e-39	38.3633
Slit2	-5.06148	5.05302e-48	47.2964		Nefm	10.9052	5.07907e-39	38.2942
Serping1	-6.27654	1.1329e-47	46.9458		Ninj1	2.25449	8.00593e-39	38.0966
Igfbp4	-2.25665	1.40519e-47	46.8523		Plch1	5.15307	8.49583e-39	38.0708
Col2a1	-4.67477	2.50123e-47	46.6018		Enkur	8.06218	1.0635e-38	37.9733
Sox8	-5.24023	3.71803e-47	46.4297		Shtn1	3.18199	1.41108e-38	37.8504
Ctsk	-7.53903	4.17616e-47	46.3792		Ptprz1	3.20667	1.7383e-38	37.7599
2024-09-11	-2.466	1.69165e-46	45.7717		Lmo7	3.60517	2.36287e-38	37.6266
Itm2a	-3.51022	1.75343e-46	45.7561		Cxcl14	6.28818	2.82824e-38	37.5485
Col26a1	-5.87193	4.87437e-46	45.3121		Capsl	8.65754	3.40488e-38	37.4679
Fat4	-4.77805	6.83123e-46	45.1655		Ccer2	11.0947	3.70433e-38	37.4313
Slc13a4	-8.57758	8.89256e-46	45.051		Ppp2r2b	3.17768	5.50018e-38	37.2596
Mmp2	-2.35542	1.37832e-45	44.8606		Adamtsl1	5.22	6.19329e-38	37.2081
Plac9b	-7.70306	1.92765e-45	44.715		Ppp1cb	2.17305	7.24124e-38	37.1402
Epas1	-6.33089	1.99312e-45	44.7005		Meig1	8.034	7.56929e-38	37.1209
Gm9780	-7.23169	2.04664e-44	43.689		Pou4f3	9.90904	1.32944e-37	36.8763
Ogn	-7.27159	3.04078e-44	43.517		Me1	3.92065	1.89239e-37	36.723
Col4a2	-3.84871	7.95089e-44	43.0996		Cfap43	3.42274	2.7802e-37	36.5559
Ifitm3	-3.60531	8.63577e-44	43.0637		Gm1322	8.71628	2.88581e-37	36.5397
Phldb2	-4.63659	1.30598e-43	42.8841		Tekt2	6.24342	2.99074e-37	36.5242
Cav1	-5.95909	4.00767e-43	42.3971		Ppp1r32	9.34114	4.49996e-37	36.3468
Wnt5a	-3.12232	4.73951e-43	42.3243		Kncn	7.49839	5.92264e-37	36.2275
Vcam1	-10.4628	8.15036e-43	42.0888		Drc1	9.32353	7.01053e-37	36.1542
Ptn	-2.61913	8.37845e-43	42.0768		Gm30191	7.92243	7.01053e-37	36.1542
Col9a3	-3.61195	1.07329e-42	41.9693		Shank2	6.54283	7.83714e-37	36.1058
Glrb	-4.17525	1.30058e-42	41.8859		Foxj1	6.86861	8.6321e-37	36.0639
Cpne8	-3.83032	1.44376e-42	41.8405		Nefl	11.0205	1.09118e-36	35.9621
Htra1	-5.26164	2.60249e-42	41.5846		Cetn2	2.78055	1.14087e-36	35.9428
Tgfbr2	-3.05645	7.23514e-42	41.1406		Sall2	3.55474	1.42084e-36	35.8475
Cemip	-5.46427	8.34548e-42	41.0785		Iqcg	6.98151	1.72537e-36	35.7631
Pear1	-5.59271	8.49594e-42	41.0708		Frmd4b	3.40555	4.26203e-36	35.3704
Chrdl1	-5.32156	1.3885e-41	40.8575		Aldoc	4.97692	5.32262e-36	35.2739
Serpinf1	-3.55042	4.10183e-41	40.387		Mapk15	8.28866	6.34644e-36	35.1975
Zfhx4	-2.77926	8.42184e-41	40.0746		Kcp	7.90906	6.37969e-36	35.1952
Cd248	-7.7815	9.1845e-41	40.0369		Chrna10	9.69887	7.55683e-36	35.1217
Col8a1	-6.53553	1.6842e-40	39.7736		B930095G15Rik	3.86908	7.7749e-36	35.1093
Plod1	-2.17372	2.32115e-40	39.6343		Ccdc85c	2.14255	7.95058e-36	35.0996
Gjb2	-2.65241	2.67513e-40	39.5727		Dusp14	4.87506	8.06619e-36	35.0933
Kdelr3	-3.39515	1.63655e-39	38.7861		Eps8l2	5.34263	9.01519e-36	35.045
Pcdh18	-6.74941	2.75505e-39	38.5599		Otogl	7.57893	9.19605e-36	35.0364
Slc6a1	-8.78212	4.61583e-39	38.3358		Xirp2	9.69961	1.27163e-35	34.8956
Sema5a	-3.61718	5.16222e-39	38.2872		Mindy4b-ps	9.95484	1.28234e-35	34.892
Gja1	-5.62675	2.22058e-38	37.6535		Cfap126	6.80669	1.42372e-35	34.8466
Myo1b	-4.60068	2.29785e-38	37.6387		Ttc21a	7.90741	1.73489e-35	34.7607
Maf	-4.27214	5.887e-38	37.2301		Tmem117	2.43045	2.24617e-35	34.6486
Col12a1	-5.97319	6.40696e-38	37.1933		Atp2b2	9.96859	2.3544e-35	34.6281
Arhgap31	-4.6803	6.50275e-38	37.1869		Pcdh20	8.79803	3.27447e-35	34.4849
Crtap	-3.88262	7.77319e-38	37.1094		Cfap69	6.57803	4.52497e-35	34.3444
Gjb6	-2.32747	1.29348e-37	36.8882		Pgm2l1	4.98218	6.27784e-35	34.2022
Enpp1	-3.70983	3.03543e-37	36.5178		Tmem255b	6.39885	8.10255e-35	34.0914
S1pr1	-5.57449	3.71266e-37	36.4303		Ppp1r27	9.22907	8.66404e-35	34.0623
Rgs16	-5.42181	4.24498e-37	36.3721		Elmod1	7.9487	8.66404e-35	34.0623
Slc16a6	-6.72057	7.04254e-37	36.1523		Dtna	2.94556	9.06063e-35	34.0428
Tgfbr3	-2.61702	1.01037e-36	35.9955		Dnah11	6.74053	1.01202e-34	33.9948
Igfbp7	-7.82108	2.0924e-36	35.6794		Zcchc18	3.48088	1.19784e-34	33.9216
Pantr1	-2.6483	4.04429e-36	35.3932		Krt18	5.55439	1.23657e-34	33.9078
Lhfp	-5.64512	4.51863e-36	35.345		Rab15	4.27157	1.98995e-34	33.7012
Jam2	-3.54521	8.7512e-36	35.0579		Pcp4	9.56355	2.05593e-34	33.687
Col4a1	-3.8391	1.03241e-35	34.9861		Tomt	7.80453	2.42999e-34	33.6144
Add3	-2.73616	2.38947e-35	34.6217		Cfap44	8.05279	3.19888e-34	33.495
Zcchc24	-6.9762	2.42985e-35	34.6144		Tmprss3	9.11261	7.46526e-34	33.127
Abca9	-9.45317	3.28039e-35	34.4841		Hsd17b7	4.66907	1.08901e-33	32.963
Ier3	-2.61158	4.62333e-35	34.335		Apba1	6.02242	1.27032e-33	32.8961
Arpc1b	-3.10492	7.12526e-35	34.1472		Scrn1	3.18886	1.53499e-33	32.8139
Adamts12	-5.69843	9.31015e-35	34.031		Dnaic1	8.1593	1.75584e-33	32.7555
Pea15a	-2.18926	1.40413e-34	33.8526		Fam183b	8.14995	1.75584e-33	32.7555
Cfh	-9.53602	6.53146e-34	33.185		Cfap206	9.31703	2.09636e-33	32.6785
Reps2	-7.56134	4.13639e-33	32.3834		Epb41l5	2.30977	2.52595e-33	32.5976
Igf2	-4.69914	4.44574e-33	32.3521		Ccdc40	6.10061	2.67763e-33	32.5722
Lox	-4.85406	4.70754e-33	32.3272		Epn3	5.23927	2.82741e-33	32.5486
Tmem37	-4.55128	1.66676e-32	31.7781		Trim36	6.67002	2.8689e-33	32.5423
Fli1	-7.14823	2.48022e-32	31.6055		Cfap77	5.4778	3.18282e-33	32.4972
Frmd6	-4.61288	5.70311e-32	31.2439		Armc4	6.60114	3.95271e-33	32.4031
AC125167.1	-2.53771	8.38221e-32	31.0766		Fbxo36	5.6013	3.99749e-33	32.3982
Cyp1b1	-8.91337	1.23689e-31	30.9077		Rbm24	7.60246	5.32616e-33	32.2736
Olfr289-ps1	-6.18066	1.23689e-31	30.9077		Dnajc5b	8.92312	6.29189e-33	32.2012
Prrx1	-5.94266	3.59379e-31	30.4444		Meis2	4.0258	8.74537e-33	32.0582
Acot1	-2.89844	7.50172e-31	30.1248		Cdk5rap2	3.40828	9.39415e-33	32.0271
Msn	-6.47294	7.93686e-31	30.1004		Efcab10	7.25257	9.61139e-33	32.0172
Mgp	-5.04871	9.47467e-31	30.0234		Ubxn11	5.3418	1.0178e-32	31.9923
Emilin1	-7.02876	9.69127e-31	30.0136		Cib3	11.2367	1.46694e-32	31.8336
S1pr3	-6.54639	9.97271e-31	30.0012		Cntn1	5.17318	1.55998e-32	31.8069
Atp1b3	-2.0307	1.35282e-30	29.8688		Kank1	2.57369	1.90602e-32	31.7199
Qk	-3.04445	1.41257e-30	29.85		Spag6l	9.43482	2.70895e-32	31.5672
Heg1	-3.99013	1.56266e-30	29.8061		Ttll3	6.6962	3.05696e-32	31.5147
Prcp	-2.82872	3.26968e-30	29.4855		Art1	6.3795	3.19286e-32	31.4958
Lypd6	-3.88763	7.03476e-30	29.1528		1110004E09Rik	2.50667	3.30957e-32	31.4802
Zic5	-7.95295	1.29865e-29	28.8865		Aig1	3.03402	4.55415e-32	31.3416
3632451O06Rik	-4.55509	1.67729e-29	28.7754		Tjap1	3.60936	4.65108e-32	31.3324
Gm5637	-2.85499	1.84492e-29	28.734		Rsph1	8.62998	5.18834e-32	31.285
Arhgap28	-3.43416	2.45375e-29	28.6102		Myo7a	5.85612	6.54367e-32	31.1842
Copz2	-2.49978	3.26317e-29	28.4864		Rassf9	5.04215	7.82707e-32	31.1064
Pls3	-3.42327	5.89475e-29	28.2295		Cdkl2	6.005	8.61066e-32	31.065
Olfml2a	-5.33771	7.19378e-29	28.143		Arhgap44	2.35987	1.07243e-31	30.9696
Slco1c1	-8.62148	8.38357e-29	28.0766		Drc3	6.16453	1.14925e-31	30.9396
Rab3il1	-4.59632	9.91598e-29	28.0037		Bdnf	5.77174	1.25992e-31	30.8997
Gm42427	-3.31393	1.02618e-28	27.9888		Cep41	4.96983	1.34999e-31	30.8697
Itga11	-4.54452	1.02773e-28	27.9881		Msi1	2.52423	1.47886e-31	30.8301
Antxr1	-3.04339	1.7679e-28	27.7525		Tnc	5.04082	2.14089e-31	30.6694
Marcks	-2.79364	2.39572e-28	27.6206		Eya4	4.97441	2.23923e-31	30.6499
Arhgap29	-3.59576	2.84787e-28	27.5455		Efcab1	4.64505	2.26654e-31	30.6446
Fkbp7	-3.4079	5.4096e-28	27.2668		Ap3b2	9.55129	2.76225e-31	30.5587
Nr3c1	-2.8578	8.03936e-28	27.0948		Cfap54	5.48169	3.47581e-31	30.4589
Fbn1	-4.23512	1.25251e-27	26.9022		Cib2	4.46837	6.04417e-31	30.2187
Lpl	-8.7933	1.3139e-27	26.8814		Gm9195	9.64783	6.34078e-31	30.1979
Lef1	-7.41128	1.71156e-27	26.7666		Ccdc39	4.09201	8.01829e-31	30.0959
Clic4	-3.10107	2.76203e-27	26.5588		Kcna10	10.5863	9.84423e-31	30.0068
Rcsd1	-6.58272	3.50163e-27	26.4557		1700012P22Rik	8.14398	1.45057e-30	29.8385
Ahnak	-2.1532	4.1608e-27	26.3808		Syt14	8.76929	1.93193e-30	29.714
Ipo11	-2.91722	2.58592e-26	25.5874		Mkrn2os	8.82189	2.19121e-30	29.6593
Lama4	-4.7353	3.15263e-26	25.5013		Kirrel3os	7.68266	2.19121e-30	29.6593
Tspan18	-3.38191	7.31012e-26	25.1361		Hsp90aa1	2.21504	2.72359e-30	29.5649
Mcc	-2.87287	9.3116e-26	25.031		Ttc29	7.76414	2.7534e-30	29.5601
Tgfb1i1	-4.42567	1.02986e-25	24.9872		Kif9	5.28097	3.27517e-30	29.4848
A2m	-9.33109	1.28164e-25	24.8922		Smtnl2	4.44183	3.80409e-30	29.4197
Zc3hav1	-4.44865	2.11897e-25	24.6739		Pifo	8.85712	4.15103e-30	29.3818
Abhd2	-2.17037	2.37792e-25	24.6238		Ccp110	3.61111	6.95288e-30	29.1578
Bace2	-5.04036	3.35997e-25	24.4737		Dnaic2	5.71308	9.84581e-30	29.0067
Svep1	-8.38057	5.07888e-25	24.2942		Brip1	5.47819	1.07285e-29	28.9695
4930594M22Rik	-3.86533	5.26732e-25	24.2784		Calm2	2.89062	1.10717e-29	28.9558
Mkx	-6.64298	5.85768e-25	24.2323		1700028P14Rik	7.82371	1.2129e-29	28.9162
Col6a1	-4.12555	1.06569e-24	23.9724		Cyb561	5.10562	1.3247e-29	28.8779
Ano6	-2.12607	1.42014e-24	23.8477		Spef2	4.24025	1.45379e-29	28.8375
Adgra2	-8.35639	1.54861e-24	23.8101		Cfap161	9.66932	1.71322e-29	28.7662
Slc29a1	-3.13369	2.49157e-24	23.6035		Ica1	4.50346	1.89264e-29	28.7229
Tm4sf1	-2.32979	2.82572e-24	23.5489		Lrtm2	5.54361	1.90796e-29	28.7194
Haus3	-2.60939	3.67821e-24	23.4344		Cfap45	6.5746	1.94094e-29	28.712
Rab30	-4.3955	6.80925e-24	23.1669		Krt8-ps	3.66854	2.21463e-29	28.6547
Emcn	-8.98057	7.97321e-24	23.0984		Ppm1h	2.11572	3.88287e-29	28.4108
Irf1	-2.45418	1.65455e-23	22.7813		Nav2	3.09752	4.22981e-29	28.3737
Dlc1	-7.79413	2.81678e-23	22.5502		Gramd1c	4.79692	4.4328e-29	28.3533
Scara5	-6.04697	3.40799e-23	22.4675		Slitrk6	5.80542	6.00188e-29	28.2217
Cavin3	-2.06204	3.72181e-23	22.4292		Mtus2	4.71372	6.22035e-29	28.2062
Sept10	-2.29089	4.85378e-23	22.3139		Lrba	4.46639	8.11871e-29	28.0905
2700069I18Rik	-5.64965	6.58354e-23	22.1815		Hydin	8.77116	8.63981e-29	28.0635
Cnrip1	-8.26135	7.68213e-23	22.1145		Grxcr1	7.95728	8.63981e-29	28.0635
Hmgcs2	-2.54322	1.68997e-22	21.7721		Chchd6	2.37279	9.33349e-29	28.03
Palmd	-6.62432	1.88893e-22	21.7238		Irf6	5.48937	1.23494e-28	27.9084
Fam20a	-4.69118	1.90716e-22	21.7196		Ccdc65	5.2981	1.26634e-28	27.8975
Cavin2	-8.46348	2.59674e-22	21.5856		Cfap52	8.44391	1.43155e-28	27.8442
Wif1	-2.79151	3.37701e-22	21.4715		Rflnb	2.78749	1.50902e-28	27.8213
Dfna5	-2.12042	3.83917e-22	21.4158		Defb25	5.87765	1.7429e-28	27.7587
Megf9	-2.43264	7.87978e-22	21.1035		Nbas	3.88273	2.20472e-28	27.6566
Gstt1	-3.06678	8.97149e-22	21.0471		Tmem170	2.22704	2.74784e-28	27.561
Sphkap	-4.01692	1.68056e-21	20.7745		Rab11fip1	2.78394	2.84538e-28	27.5459
Tle1	-2.92607	1.84953e-21	20.7329		Cdkl4	8.83103	2.89677e-28	27.5381
Ablim1	-3.0317	1.88791e-21	20.724		Kcnh7	8.42309	3.7687e-28	27.4238
Cnn2	-2.54259	2.48625e-21	20.6045		Spag8	5.81355	5.4704e-28	27.262
Slc7a8	-3.11373	3.15722e-21	20.5007		Evl	2.98646	5.67175e-28	27.2463
Tagln2	-3.60369	3.35485e-21	20.4743		Rph3al	4.91297	5.86053e-28	27.2321
C1qtnf2	-7.79648	3.36344e-21	20.4732		Rab3ip	3.61388	6.06667e-28	27.217
Prex2	-2.55949	3.85275e-21	20.4142		Fgf10	6.84689	6.30508e-28	27.2003
Col9a1	-2.70596	6.33201e-21	20.1985		1700001C02Rik	7.56489	6.46235e-28	27.1896
BC028528	-8.43788	6.99e-21	20.1555		Serinc2	7.81499	8.03894e-28	27.0948
Itga8	-2.71398	1.51904e-20	19.8184		Lhfpl5	9.17314	9.64034e-28	27.0159
Ginm1	-2.08175	1.52223e-20	19.8175		Cfap46	8.86872	9.64034e-28	27.0159
Col6a2	-4.06896	1.86052e-20	19.7304		Lrriq1	7.70376	9.64034e-28	27.0159
Slc13a3	-7.6585	4.59651e-20	19.3376		Morn1	5.50768	1.05783e-27	26.9756
Gbp4	-5.58751	5.88679e-20	19.2301		Ccdc30	3.43581	1.21779e-27	26.9144
Tnfsfm13	-4.0455	7.61861e-20	19.1181		Tmem238	3.12398	1.61694e-27	26.7913
Cntnap4	-5.0277	7.69161e-20	19.114		Ppil6	5.48689	2.22625e-27	26.6524
Musk	-5.93376	8.41502e-20	19.0749		Triobp	2.33847	2.90006e-27	26.5376
Gm43352	-5.81584	9.61107e-20	19.0172		Sh2d4b	8.65972	4.73524e-27	26.3247
Vim	-2.49774	1.25341e-19	18.9019		BC006965	6.54827	5.05593e-27	26.2962
Arl15	-2.2819	1.27539e-19	18.8944		Srrm4	4.63171	5.7897e-27	26.2373
Slc12a4	-3.53508	1.75992e-19	18.7545		Ccdc114	4.45107	6.36961e-27	26.1959
Cpm	-3.28385	2.31144e-19	18.6361		Espnl	7.55272	7.03509e-27	26.1527
Agtr2	-8.82845	2.92586e-19	18.5337		Loxhd1	7.28013	7.03509e-27	26.1527
Lrrn3	-3.03833	8.45068e-19	18.0731		Erich3	5.54058	8.24056e-27	26.084
Adamts10	-2.43161	8.65892e-19	18.0625		Acss2	4.02483	1.31628e-26	25.8807
Epb41l2	-2.22089	8.99012e-19	18.0462		Ankfn1	8.62088	1.42721e-26	25.8455
Sncaip	-3.04638	1.08552e-18	17.9644		Car12	6.90263	1.4491e-26	25.8389
Tnfsf13	-3.81746	1.27526e-18	17.8944		Spint1	7.15175	1.79672e-26	25.7455
Icam1	-6.39392	1.47199e-18	17.8321		Rab36	2.78917	2.24618e-26	25.6486
Gata2	-2.06566	1.60406e-18	17.7948		Lhx3	8.48703	2.29582e-26	25.6391
Susd5	-7.69981	1.99887e-18	17.6992		Cfap61	8.04281	2.29582e-26	25.6391
Gpm6a	-2.56539	2.09635e-18	17.6785		Tctex1d1	7.039	3.76539e-26	25.4242
Cxcl16	-4.51425	2.17308e-18	17.6629		Lrrc27	7.13532	3.87631e-26	25.4116
Plxnd1	-3.83622	4.48263e-18	17.3485		Wdr60	2.4685	3.8875e-26	25.4103
Matn4	-2.13887	5.01601e-18	17.2996		Sh3gl2	2.45873	4.37901e-26	25.3586
Thbd	-6.72469	7.86033e-18	17.1046		Cldn4	7.88112	4.59534e-26	25.3377
Kalrn	-2.29616	7.93192e-18	17.1006		Sall3	6.70375	4.63143e-26	25.3343
Tnfaip6	-7.176	8.15149e-18	17.0888		Gm32742	9.45261	5.03071e-26	25.2984
Rftn2	-5.09026	9.57091e-18	17.019		Mns1	4.98404	5.04713e-26	25.297
Sned1	-2.87826	9.97382e-18	17.0011		Cfap36	2.10579	5.1765e-26	25.286
Cav2	-3.95468	1.03576e-17	16.9847		Wdr78	5.22715	5.31454e-26	25.2745
Bhlhe41	-2.14697	1.23794e-17	16.9073		Fscn2	8.96081	6.78786e-26	25.1683
Dio2	-4.67039	1.59698e-17	16.7967		Hspa4l	2.89892	7.66188e-26	25.1157
Bicc1	-3.61388	1.754e-17	16.756		Map9	5.55385	7.73204e-26	25.1117
AC107661.1	-2.44087	1.88932e-17	16.7237		Stard10	3.96476	9.32749e-26	25.0302
Dmp1	-10.065	2.46092e-17	16.6089		Twf2	3.36922	1.04679e-25	24.9801
Antxr2	-3.37223	2.64684e-17	16.5773		Gfi1	8.70951	1.09882e-25	24.9591
Pcp4l1	-5.03765	3.54795e-17	16.45		Meltf	7.9964	1.16927e-25	24.9321
Trp53i11	-3.69673	5.55445e-17	16.2554		Celsr1	4.78589	1.18057e-25	24.9279
Adamts1	-2.62018	5.74821e-17	16.2405		Gm17018	2.16151	1.48049e-25	24.8296
Fosl2	-2.54613	6.43141e-17	16.1917		Dcdc2b	8.08656	1.50854e-25	24.8214
Rell1	-2.95441	6.70146e-17	16.1738		Mreg	7.15864	1.51451e-25	24.8197
Slc16a2	-2.2751	9.15732e-17	16.0382		Acss3	2.67019	1.80146e-25	24.7444
Gng2	-6.21908	1.22882e-16	15.9105		Camk2b	4.57642	1.85645e-25	24.7313
P3h1	-2.46867	1.25649e-16	15.9008		Plxna4	5.07144	2.00991e-25	24.6968
Adgre5	-5.02249	1.44e-16	15.8416		Smim5	5.13802	2.10477e-25	24.6768
Adam19	-6.65603	1.66065e-16	15.7797		Wdr63	8.05672	2.3924e-25	24.6212
Sfrp4	-6.82018	2.24752e-16	15.6483		Ipo13	2.38146	2.65385e-25	24.5761
Dock6	-2.96436	2.67514e-16	15.5727		Hebp2	3.02355	2.86796e-25	24.5424
Gbp6	-4.80755	2.77162e-16	15.5573		Muc15	8.10394	3.27824e-25	24.4844
Loxl1	-2.20293	3.56747e-16	15.4476		Tulp3	2.41761	3.49128e-25	24.457
Baiap2	-4.06233	4.41066e-16	15.3555		Oc90	6.96745	4.10072e-25	24.3871
Rxfp3	-7.42147	4.97958e-16	15.3028		Dnah6	5.15259	4.19314e-25	24.3775
Kctd12	-3.75894	5.20147e-16	15.2839		Myo1h	4.35058	4.25746e-25	24.3708
Gm20425	-6.54392	5.9928e-16	15.2224		Hspa2	2.58468	4.38833e-25	24.3577
Otos	-6.30328	8.79657e-16	15.0557		Kdm7a	3.19034	4.50416e-25	24.3464
Arnt2	-2.43923	1.4288e-15	14.845		AC156572.1	3.65798	4.56729e-25	24.3403
Gatm	-7.2945	1.90987e-15	14.719		Id4	5.22491	4.90713e-25	24.3092
Gm15261	-7.91918	2.00319e-15	14.6983		E230025N22Rik	7.77137	4.91876e-25	24.3081
Cacng4	-7.18582	2.00319e-15	14.6983		Maats1	7.79399	7.60519e-25	24.1189
Gm37350	-3.22012	2.00319e-15	14.6983		Dnah5	8.39268	7.6402e-25	24.1169
Ntrk3	-2.90121	5.94158e-15	14.2261		Oosp2	5.55099	7.6402e-25	24.1169
Col8a2	-4.03535	6.27714e-15	14.2022		Ccdc181	4.06258	7.83518e-25	24.106
Pou3f3	-3.04429	6.67129e-15	14.1758		Zcchc12	8.44344	7.88721e-25	24.1031
Scn2b	-2.62176	6.76351e-15	14.1698		Cdh4	7.43558	8.09441e-25	24.0918
Naalad2	-4.38058	8.71557e-15	14.0597		Ano3	7.56506	8.126e-25	24.0901
Gm26862	-2.57842	8.937e-15	14.0488		Ankrd24	3.79948	8.20765e-25	24.0858
Srpx	-5.60592	1.05341e-14	13.9774		Scg5	2.30754	9.52583e-25	24.0211
Dleu2	-2.24464	1.18958e-14	13.9246		Dalrd3	2.39437	9.70346e-25	24.0131
Abcg2	-5.64726	1.98915e-14	13.7013		Dcdc5	4.55061	1.28572e-24	23.8909
Txnip	-2.24504	2.50705e-14	13.6008		Rhpn1	3.15388	2.36312e-24	23.6265
Sorcs3	-2.5745	2.92865e-14	13.5333		Rsph9	2.77536	2.8845e-24	23.5399
Cldn11	-3.29145	3.20659e-14	13.494		Grxcr2	8.01591	3.55354e-24	23.4493
Adap2os	-4.05157	3.26231e-14	13.4865		Dnah9	7.67754	3.60534e-24	23.4431
Gm12216	-5.82163	3.48796e-14	13.4574		Oscp1	3.28644	3.69872e-24	23.4319
Cntn4	-4.60431	3.64322e-14	13.4385		Cyld	3.80111	4.17378e-24	23.3795
Itga1	-6.27203	3.74257e-14	13.4268		Lmod1	5.923	4.60924e-24	23.3364
Gm42899	-4.62491	4.33342e-14	13.3632		Hhatl	3.45515	5.04754e-24	23.2969
Cyth3	-2.75945	4.747e-14	13.3236		AC163903.1	7.61544	5.20832e-24	23.2833
Golim4	-2.62731	4.86594e-14	13.3128		Dzank1	3.98389	5.48132e-24	23.2611
Tnmd	-8.23685	5.31679e-14	13.2744		Tmc1	7.46797	5.7524e-24	23.2402
Fap	-8.04177	5.31679e-14	13.2744		Casz1	5.40489	6.91971e-24	23.1599
Sall4	-6.52362	5.31679e-14	13.2744		Cdh23	8.36591	7.25995e-24	23.1391
Afap1l1	-3.05459	5.63187e-14	13.2493		Zbbx	7.34388	7.62771e-24	23.1176
Glipr2	-5.07189	6.32829e-14	13.1987		2410004P03Rik	7.34832	8.35396e-24	23.0781
Col11a2	-2.74597	6.414e-14	13.1929		Rnf128	3.715	8.39635e-24	23.0759
Akap2	-2.10858	9.72176e-14	13.0123		Frat1	2.12795	9.19044e-24	23.0367
Gbp10	-3.27124	1.0398e-13	12.9831		Wfdc2	4.80869	9.54268e-24	23.0203
Rnf152	-4.02779	1.04045e-13	12.9828		Myo3b	8.06592	1.00909e-23	22.9961
Pdlim2	-4.51584	1.05945e-13	12.9749		Ccdc33	9.25031	1.06607e-23	22.9722
Ccdc141	-2.66259	1.07206e-13	12.9698		Lsr	2.98954	1.14792e-23	22.9401
Twist2	-7.28059	1.57985e-13	12.8014		D630023F18Rik	7.37051	1.20758e-23	22.9181
Gm37374	-4.56119	1.57985e-13	12.8014		Faim2	8.05212	1.55815e-23	22.8074
Kank2	-3.62214	1.61507e-13	12.7918		Gipc3	6.05596	1.78119e-23	22.7493
S100b	-2.22514	2.39439e-13	12.6208		Cdkn2d	2.70448	1.82295e-23	22.7392
Scd1	-4.1554	2.47597e-13	12.6063		Myo6	2.30473	1.87609e-23	22.7267
Cd38	-3.23355	2.89725e-13	12.538		B3gnt4	4.72116	2.15233e-23	22.6671
Spock3	-2.43049	2.95145e-13	12.53		Ica1l	5.65242	2.17383e-23	22.6628
Slc30a10	-5.36819	3.38798e-13	12.4701		Gm13599	3.55598	2.38481e-23	22.6225
Galnt18	-4.07107	4.20628e-13	12.3761		Dlk2	6.60054	3.13918e-23	22.5032
Epdr1	-2.45801	4.32619e-13	12.3639		Tmem107	2.58389	3.63112e-23	22.44
Npy1r	-4.36405	4.39075e-13	12.3575		Pcdh15	4.79547	4.30897e-23	22.3656
Gjc3	-9.95439	5.30013e-13	12.2757		Nme9	8.57492	4.899e-23	22.3099
Tmem204	-6.04712	6.81359e-13	12.1666		2300009A05Rik	3.33748	5.36969e-23	22.2701
Lims1	-2.08664	7.32947e-13	12.1349		Eno4	7.16495	5.41863e-23	22.2661
Gm26648	-4.89949	8.02641e-13	12.0955		Six1	2.62559	7.03659e-23	22.1526
Calcrl	-6.06556	2.56505e-12	11.5909		Rab25	7.72508	7.40432e-23	22.1305
Ntn4	-5.46827	2.74937e-12	11.5608		Hist2h2aa1	2.40563	8.34636e-23	22.0785
Gm15735	-4.15148	3.08572e-12	11.5106		Bphl	2.0492	1.21367e-22	21.9159
Fgfbp1	-8.99508	4.09861e-12	11.3874		Gm1113	9.91565	1.53968e-22	21.8126
Pard6g	-2.6562	4.80458e-12	11.3183		Mcf2l	2.77616	1.54284e-22	21.8117
Angptl2	-3.35108	4.9326e-12	11.3069		Dnajb13	4.65353	1.63927e-22	21.7853
Cpne2	-3.51808	5.51363e-12	11.2586		Prrt3	6.6634	1.85764e-22	21.731
Pakap	-2.60905	6.07621e-12	11.2164		Gm34653	8.32208	2.28301e-22	21.6415
Rapgef5	-2.50219	6.30774e-12	11.2001		Pitpna	2.85815	2.3304e-22	21.6326
Slc40a1	-3.21093	6.30815e-12	11.2001		Gm7173	6.88244	2.87908e-22	21.5407
Foxc1	-5.36552	7.42197e-12	11.1295		Prkcz	5.59921	3.05059e-22	21.5156
Clmp	-5.18065	7.51691e-12	11.124		Mogat1	6.75948	3.42195e-22	21.4657
Cd83	-6.90315	8.68016e-12	11.0615		Morn2	3.50931	3.60912e-22	21.4426
Gm2670	-2.59735	9.02166e-12	11.0447		Calb2	5.26578	3.76591e-22	21.4241
Tnfsf12	-3.77785	9.02528e-12	11.0445		Fhad1	7.39011	4.81795e-22	21.3171
Ncmap	-5.43898	9.29814e-12	11.0316		Rfx3	2.13984	5.58103e-22	21.2533
Ndnf	-5.11812	1.05814e-11	10.9755		Chrna9	8.49539	6.99106e-22	21.1555
Adrb2	-4.75902	1.083e-11	10.9654		Rsph3b	2.70621	7.81644e-22	21.107
Klhl13	-2.38424	1.09498e-11	10.9606		Rabl2	2.78755	8.42526e-22	21.0744
Ankrd44	-3.45556	1.1388e-11	10.9436		Hopx	3.64369	1.02268e-21	20.9903
Crispld1	-7.80577	1.2089e-11	10.9176		St8sia2	3.35787	1.33837e-21	20.8734
Vstm2a	-7.38062	1.2089e-11	10.9176		Ush2a	8.3436	1.46864e-21	20.8331
Matn2	-5.34876	1.25978e-11	10.8997		Rsph4a	7.38233	1.60713e-21	20.7939
Ndrg1	-5.09192	1.3315e-11	10.8757		Amph	2.12746	1.91063e-21	20.7188
Adap2	-6.23646	2.06249e-11	10.6856		Parp6	2.87425	1.98842e-21	20.7015
Olfml1	-2.16303	2.13897e-11	10.6698		Cxadr	2.26762	1.99377e-21	20.7003
Peg12	-3.04429	2.42105e-11	10.616		Pih1d2	4.93061	2.22996e-21	20.6517
Csrp2	-4.3696	2.60264e-11	10.5846		Mest	2.77981	2.29808e-21	20.6386
Cilp2	-4.11063	2.71542e-11	10.5662		Srgap1	2.40605	2.37626e-21	20.6241
Mmp11	-2.72453	3.17766e-11	10.4979		Lrrc73	4.36709	2.88901e-21	20.5393
Pip5k1b	-3.42746	3.34286e-11	10.4759		Enho	4.09808	2.95125e-21	20.53
Prr16	-6.85818	3.55936e-11	10.4486		Abhd14b	2.66317	3.05654e-21	20.5148
Slc16a1	-3.75513	3.83262e-11	10.4165		Krt7	8.11854	3.07216e-21	20.5126
Aqp1	-4.02534	4.11151e-11	10.386		Spef1	4.89373	3.34855e-21	20.4751
Fam181b	-4.16256	4.11893e-11	10.3852		Gm9860	5.88917	3.42182e-21	20.4657
Lrp1b	-6.26591	5.86488e-11	10.2317		Prr15l	7.34846	3.42679e-21	20.4651
Cldn19	-8.1442	5.97293e-11	10.2238		Lrrc9	7.34784	4.44649e-21	20.352
Abca1	-2.1571	5.98975e-11	10.2226		Clrn1	5.65718	5.55861e-21	20.255
Tnfrsf19	-2.45067	6.10331e-11	10.2144		Gstm7	3.10214	5.80928e-21	20.2359
Nr4a2	-2.99095	6.35946e-11	10.1966		Prss8	6.42267	5.87309e-21	20.2311
Gm43302	-4.7882	7.0553e-11	10.1515		Tgfa	3.69069	6.03936e-21	20.219
Angptl4	-7.90179	8.04221e-11	10.0946		4933413G19Rik	7.49083	6.4229e-21	20.1923
Stard8	-2.89527	9.06098e-11	10.0428		Cers6	2.24825	1.13066e-20	19.9467
Plp1	-7.26806	1.03873e-10	9.9835		Dfnb59	8.2233	1.37685e-20	19.8611
Cxx1c	-2.44547	1.42926e-10	9.84489		St14	6.1244	1.51354e-20	19.82
Prom1	-3.13559	1.79081e-10	9.74695		Smim22	4.35922	2.06461e-20	19.6852
Gem	-2.50609	2.13012e-10	9.6716		B4galt5	2.28852	2.17158e-20	19.6632
Samd5	-4.83686	2.26994e-10	9.64398		Rab3b	8.06046	2.77551e-20	19.5567
Ninj2	-6.77832	3.06959e-10	9.51292		Lrguk	7.85795	2.77551e-20	19.5567
Ets1	-4.62069	3.70815e-10	9.43084		1110032A03Rik	2.03783	3.02707e-20	19.519
Gbp11	-6.52376	4.36674e-10	9.35984		Stxbp2	2.70025	3.16118e-20	19.5002
Pde3a	-5.49031	5.44868e-10	9.26371		Tmprss6	7.16452	3.33747e-20	19.4766
Arhgef3	-3.76913	5.75643e-10	9.23985		C77080	2.6638	3.37082e-20	19.4723
Spon2	-8.56501	6.97437e-10	9.15649		Nek5	6.79165	3.43909e-20	19.4636
Ifitm1	-6.53304	7.06265e-10	9.15103		Dner	3.0241	3.62767e-20	19.4404
Gdf10	-5.98289	7.47369e-10	9.12646		Mycbp	2.28545	3.66475e-20	19.436
Ntng1	-4.34852	8.88341e-10	9.05142		Miat	8.15266	3.99429e-20	19.3986
Cntn6	-7.31431	8.99168e-10	9.04616		1700007K13Rik	6.80218	3.99429e-20	19.3986
Cbr3	-6.51667	8.99168e-10	9.04616		Wdr34	2.52712	4.9567e-20	19.3048
Itih2	-3.05935	1.0059e-09	8.99744		Myo15b	7.19877	5.02109e-20	19.2992
Csf1	-4.89412	1.0292e-09	8.9875		Clic5	2.34883	5.53699e-20	19.2567
Pkib	-6.9763	1.04429e-09	8.98118		Slc44a3	5.04816	5.8724e-20	19.2312
Npl	-3.76714	1.21997e-09	8.91365		Fcho1	3.86234	6.38037e-20	19.1952
Ppp1r18	-4.17701	1.59828e-09	8.79635		Pacrg	4.93287	7.03235e-20	19.1529
Arhgef6	-2.33468	1.71709e-09	8.76521		Ift74	2.17894	7.71302e-20	19.1128
Mfap4	-2.09198	1.77367e-09	8.75113		Iqub	8.21892	8.57173e-20	19.0669
Syde1	-3.0402	1.98903e-09	8.70136		Ildr1	6.09945	8.58717e-20	19.0661
Klhdc7a	-7.37946	2.03548e-09	8.69133		Cpxm2	2.96835	8.87818e-20	19.0517
Esam	-7.68483	2.10035e-09	8.67771		Gm266	3.3959	8.89945e-20	19.0506
Drp2	-7.28872	2.10035e-09	8.67771		Ripor2	5.50856	9.1692e-20	19.0377
Ramp2	-6.02249	2.22229e-09	8.6532		Llgl2	2.94625	9.62564e-20	19.0166
A4galt	-7.16511	2.62965e-09	8.5801		Ccdc148	5.08171	9.68777e-20	19.0138
Lzts1	-2.62734	2.65451e-09	8.57602		Tbcc	2.05255	9.96093e-20	19.0017
Cyp2d22	-3.24648	2.6889e-09	8.57043		Pcnx4	2.43937	1.05341e-19	18.9774
Rgs5	-12.892	3.6016e-09	8.44351		Odf3b	6.20918	1.12533e-19	18.9487
Tcfl5	-2.45126	4.02065e-09	8.3957		Dnaaf3	5.98511	1.18346e-19	18.9268
Fgfr4	-2.63927	4.07385e-09	8.39		Rlbp1	8.99184	1.23027e-19	18.91
Chst14	-2.87276	4.38402e-09	8.35813		Saxo2	4.57664	1.63052e-19	18.7877
Gucy1a3	-6.18931	4.96759e-09	8.30385		Ly6h	4.75088	1.77865e-19	18.7499
Il34	-6.47705	6.27396e-09	8.20246		Chst9	5.61664	1.92146e-19	18.7164
Ghr	-2.33856	6.36443e-09	8.19624		Smoc1	4.44285	1.97084e-19	18.7053
Reck	-2.93473	6.51845e-09	8.18586		Tspan2	5.03394	2.2256e-19	18.6526
Gcg	-9.01004	7.6784e-09	8.11473		Txnrd1	2.39176	2.23825e-19	18.6501
Fam26e	-7.7993	7.6784e-09	8.11473		2010300C02Rik	3.00271	2.31796e-19	18.6349
Ggt5	-7.21149	7.6784e-09	8.11473		Tmem130	7.46236	2.43845e-19	18.6129
P2rx7	-6.0378	7.97589e-09	8.09822		Agbl2	7.22857	2.75769e-19	18.5595
Arhgdib	-5.53557	8.30448e-09	8.08069		Tnfrsf12a	2.61367	3.15256e-19	18.5013
C230034O21Rik	-4.91182	8.40078e-09	8.07568		1700040L02Rik	4.22634	4.05478e-19	18.392
Scara3	-2.59486	9.41443e-09	8.02621		Mtmr7	4.65048	4.70635e-19	18.3273
Myzap	-2.73297	1.12157e-08	7.95017		Ccdc189	3.14405	4.79466e-19	18.3192
Hspg2	-2.10011	1.13525e-08	7.94491		4933413L06Rik	3.22748	5.00214e-19	18.3008
Ccl2	-6.92648	1.40633e-08	7.85191		Thsd4	3.51441	5.14052e-19	18.289
Ppp1r1a	-2.30269	1.51739e-08	7.8189		Hist3h2a	2.08351	5.35633e-19	18.2711
C430049B03Rik	-4.07221	1.91794e-08	7.71716		D430041D05Rik	3.53336	5.74698e-19	18.2406
Sspn	-2.35661	1.94605e-08	7.71085		Fdps	2.05627	6.47957e-19	18.1885
Tmem119	-5.01888	1.96639e-08	7.70633		Dnase2a	2.55491	7.92119e-19	18.1012
Adcy4	-7.51276	2.23864e-08	7.65002		Bbof1	3.98575	8.01424e-19	18.0961
Cotl1	-2.40324	2.39259e-08	7.62113		Bcl7a	2.08374	1.20252e-18	17.9199
Anxa1	-2.20906	2.47726e-08	7.60603		1700003E16Rik	4.35978	1.24608e-18	17.9045
Rbpjl	-2.5932	2.54234e-08	7.59477		Elovl4	2.42944	1.43368e-18	17.8435
Mylk	-5.07826	2.59123e-08	7.58649		Kcnh6	8.2669	1.55151e-18	17.8092
Irx3	-3.35904	2.65414e-08	7.57608		Snap25	6.20904	1.56312e-18	17.806
Sumf2	-2.27539	2.98745e-08	7.5247		Osbpl3	2.56542	1.75368e-18	17.7561
Ptgds	-5.86316	3.72949e-08	7.42835		Ift122	2.21642	1.83622e-18	17.7361
Slc19a1	-2.6301	3.75138e-08	7.42581		1700016K19Rik	6.46274	2.08666e-18	17.6805
Lrrk2	-5.80406	3.84481e-08	7.41512		Cfap70	6.34367	2.08666e-18	17.6805
5930412G12Rik	-5.4279	4.0084e-08	7.39703		Kifap3	2.0441	2.40351e-18	17.6192
Fbln1	-2.2811	4.85771e-08	7.31357		Tcp11	6.65735	2.6008e-18	17.5849
Zeb1	-2.98424	4.87158e-08	7.31233		Eno2	3.13915	2.66119e-18	17.5749
Helt	-6.51713	5.16676e-08	7.28678		Bex1	2.3573	2.72636e-18	17.5644
Gja4	-8.76313	6.51724e-08	7.18594		Ttc7	3.7448	2.78132e-18	17.5557
Enpp6	-7.93128	6.51724e-08	7.18594		Thsd7b	8.36959	2.97675e-18	17.5263
Scin	-7.20779	6.51724e-08	7.18594		Kif6	7.20753	2.97675e-18	17.5263
Cdh5	-7.16092	6.51724e-08	7.18594		Ofcc1	7.18257	2.97675e-18	17.5263
C130074G19Rik	-6.75986	6.51724e-08	7.18594		Nceh1	2.94093	3.05619e-18	17.5148
Sesn1	-2.13416	6.63969e-08	7.17785		Map7	4.87014	3.31646e-18	17.4793
Lats2	-2.69757	7.2928e-08	7.13711		Kif28	7.00608	4.24345e-18	17.3723
Arsb	-2.14268	7.84099e-08	7.10563		Tmcc2	3.13117	5.26169e-18	17.2789
Srpx2	-3.69962	8.58882e-08	7.06607		Panx1	2.77989	5.36458e-18	17.2705
Gnai1	-2.81612	9.3819e-08	7.02771		Nudt14	2.11032	5.85814e-18	17.2322
Mpz	-8.65754	1.09387e-07	6.96104		Nek10	7.15279	6.04485e-18	17.2186
2610035F20Rik	-3.35453	1.31429e-07	6.88131		Crb3	5.8955	6.07123e-18	17.2167
Map2k6	-2.58788	1.32074e-07	6.87918		Stox1	3.13342	6.12654e-18	17.2128
Phactr1	-3.54177	1.41744e-07	6.84849		Nos1	7.45093	6.97578e-18	17.1564
Chst7	-7.49393	1.48841e-07	6.82728		Rab3a	2.44317	8.57016e-18	17.067
Hhip	-5.81914	1.60362e-07	6.7949		Lmo1	2.59979	8.58472e-18	17.0663
Bcas1	-6.7464	1.7966e-07	6.74555		Ckmt1	7.42008	8.6048e-18	17.0653
Rgs7bp	-6.20643	1.89469e-07	6.72246		Tex9	2.26245	8.73643e-18	17.0587
Gstt2	-2.67238	1.9614e-07	6.70743		Arc	5.31063	9.85488e-18	17.0063
Tmeff2	-4.8833	2.03577e-07	6.69127		Slc7a4	2.37275	1.16201e-17	16.9348
Mfge8	-3.06941	2.23248e-07	6.65121		Rgs11	3.38888	1.1674e-17	16.9328
Kcna1	-7.16143	2.29361e-07	6.63948		Cdcp2	7.0292	1.22401e-17	16.9122
Rbms2	-2.15408	2.88615e-07	6.53968		Rffl	3.64927	1.26851e-17	16.8967
Gbp3	-3.81037	3.39767e-07	6.46882		Cdh2	3.43044	1.31976e-17	16.8795
Stard13	-2.90515	3.44169e-07	6.46323		Spag16	6.13021	1.37578e-17	16.8615
Ndufa4l2	-7.27279	4.33454e-07	6.36306		Cacna1d	4.25553	1.43939e-17	16.8418
Edn3	-7.17071	4.33454e-07	6.36306		Ptpn3	3.10782	1.88263e-17	16.7252
Opcml	-5.47504	4.33454e-07	6.36306		1700088E04Rik	2.60711	1.89761e-17	16.7218
Aspn	-8.50051	4.38863e-07	6.35767		Tmie	2.67789	2.09235e-17	16.6794
Fam129a	-6.44263	4.49879e-07	6.3469		Tmem41a	2.95808	2.09928e-17	16.6779
Col23a1	-5.79965	4.61166e-07	6.33614		Cdc14a	2.41042	2.34251e-17	16.6303
Flt1	-9.19487	5.50094e-07	6.25956		Ntng2	3.55539	2.49773e-17	16.6025
Slco1a4	-9.08533	5.50094e-07	6.25956		Tmem184a	6.08822	2.68222e-17	16.5715
Cdh6	-7.77037	5.50094e-07	6.25956		Snap91	7.13081	2.95164e-17	16.5299
Ttc6	-5.92481	5.58986e-07	6.2526		Cntnap2	4.81604	3.4582e-17	16.4611
Ryr3	-4.87733	6.36385e-07	6.19628		D7Ertd443e	7.27495	3.50809e-17	16.4549
Nmnat2	-2.33374	6.739e-07	6.1714		Kcnh8	4.29617	3.55141e-17	16.4496
Pde1a	-4.85571	7.03746e-07	6.15258		Plch2	7.29148	3.91623e-17	16.4071
Abcc9	-6.86921	8.95851e-07	6.04776		Pla2g7	2.84047	4.33426e-17	16.3631
Fgl2	-6.0106	9.85919e-07	6.00616		Bricd5	3.06951	4.94612e-17	16.3057
Cspg4	-5.67116	9.92012e-07	6.00348		Strc	6.23067	4.97603e-17	16.3031
C1qtnf6	-2.14806	1.06785e-06	5.97149		Hpcal1	2.64945	6.96405e-17	16.1571
Gas2l3	-3.02263	1.10906e-06	5.95504		Nup210	3.10725	7.19082e-17	16.1432
Apcdd1	-2.41383	1.14765e-06	5.94019		Plce1	2.05072	8.38716e-17	16.0764
Pcdhgc3	-2.12488	1.25972e-06	5.89973		Lrrc6	6.86069	1.41413e-16	15.8495
Ecm2	-6.52863	1.26616e-06	5.89751		Hist2h2aa2	2.27993	1.61367e-16	15.7922
Cd93	-8.14199	1.59514e-06	5.7972		Fsd1l	5.63581	1.98136e-16	15.703
Ecscr	-7.10207	1.59514e-06	5.7972		P2rx2	7.52039	2.37868e-16	15.6237
Eif4ebp1	-2.42184	1.60268e-06	5.79515		Scg3	5.48803	2.57104e-16	15.5899
Gper1	-5.22189	1.9209e-06	5.7165		Rdh12	5.2866	2.75514e-16	15.5599
Col1a1	-6.09202	2.0819e-06	5.68154		Dytn	7.16867	2.82731e-16	15.5486
Tpd52l1	-2.28642	2.10363e-06	5.67703		Mycbpap	5.81535	2.97374e-16	15.5267
Lrrtm4	-2.59895	2.19488e-06	5.65859		Pax2	6.55432	3.13224e-16	15.5041
Vtn	-7.66074	2.46037e-06	5.609		Spata33	3.24504	3.25421e-16	15.4876
Prx	-6.72455	2.46257e-06	5.60861		Elfn1	4.76171	3.70116e-16	15.4317
Arhgef25	-2.8115	2.56128e-06	5.59154		Hcn1	6.27542	3.9805e-16	15.4001
Elk3	-3.31389	2.73828e-06	5.56252		Rpgrip1l	3.02234	4.34312e-16	15.3622
Tenm2	-2.56447	2.812e-06	5.55099		Dapk1	3.34482	4.37103e-16	15.3594
Lix1l	-4.61182	2.86462e-06	5.54293		Fxyd3	3.63319	4.38498e-16	15.358
Mrc2	-2.14968	3.08793e-06	5.51033		1700001L19Rik	5.91195	4.39589e-16	15.357
Ptgfr	-7.48715	3.68167e-06	5.43395		Gal3st3	2.73829	4.58748e-16	15.3384
Rerg	-4.49891	3.69716e-06	5.43213		Rassf4	2.73835	4.74274e-16	15.324
Rprm	-2.186	4.17442e-06	5.3794		Popdc3	7.18871	5.63699e-16	15.249
Hic1	-4.44137	4.97496e-06	5.30321		Cyb561d2	2.53539	6.58906e-16	15.1812
Rbms1	-2.12177	5.78346e-06	5.23781		Arrdc1	2.02019	6.72343e-16	15.1724
Gfra1	-2.20951	6.31721e-06	5.19947		Tekt4	7.5362	7.9512e-16	15.0996
Arhgap6	-5.64413	6.41884e-06	5.19254		Nkain2	2.65104	8.10093e-16	15.0915
Fyb	-4.12346	6.9134e-06	5.16031		AC156572.2	2.11749	9.07119e-16	15.0423
Itpripl2	-4.92913	7.71325e-06	5.11276		Slc17a8	7.4015	9.22216e-16	15.0352
Prrt2	-2.54974	8.25334e-06	5.08337		Lrrc43	7.56491	9.4279e-16	15.0256
Wfdc1	-3.95164	8.44796e-06	5.07325		Gm37219	2.54417	1.03223e-15	14.9862
Alcam	-2.13466	8.87737e-06	5.05172		Gm44235	4.40281	1.05068e-15	14.9785
Sh3d19	-2.63248	9.51976e-06	5.02137		Nup153	2.48667	1.07698e-15	14.9678
Hpca	-4.45133	9.80497e-06	5.00855		Mid1	2.75815	1.13929e-15	14.9434
Ube2l6	-2.81136	1.00177e-05	4.99923		Rbm47	3.50179	1.18931e-15	14.9247
Fzd10	-5.87595	1.10061e-05	4.95837		Slc25a19	2.53511	1.19421e-15	14.9229
Adra2a	-4.7961	1.10739e-05	4.9557		Mok	4.47209	1.46403e-15	14.8344
Cd68	-5.24721	1.13633e-05	4.94449		Fank1	7.28756	1.57872e-15	14.8017
Nat8f3	-3.96422	1.278e-05	4.89347		Madd	3.91893	1.70254e-15	14.7689
Rasl11a	-5.84959	1.29642e-05	4.88726		Syt13	2.67695	1.77493e-15	14.7508
Casp12	-2.33955	1.31792e-05	4.88011		Relt	2.84943	2.00841e-15	14.6971
Postn	-7.72371	1.33684e-05	4.87392		Emb	4.82439	2.12828e-15	14.672
Gfra2	-7.03315	1.33684e-05	4.87392		Isl1	6.227	2.28654e-15	14.6408
Gm17308	-5.63803	1.33684e-05	4.87392		Afdn	2.12224	2.69462e-15	14.5695
Zic1	-5.33339	1.33684e-05	4.87392		Wdr31	3.75459	3.03838e-15	14.5174
Gm11650	-4.32615	1.33684e-05	4.87392		Ldb3	7.04448	3.12596e-15	14.505
Gm14226	-3.08813	1.34019e-05	4.87283		Iqca	7.01559	3.12596e-15	14.505
Slc7a3	-3.36139	1.46409e-05	4.83443		Rnf150	3.40616	3.18712e-15	14.4966
E030013I19Rik	-2.85297	1.49237e-05	4.82612		Dync2h1	2.07722	3.2396e-15	14.4895
Rgs19	-2.47651	1.66506e-05	4.77857		Tmem102	5.42198	3.39507e-15	14.4692
Tdrp	-2.523	1.89632e-05	4.72209		Pradc1	2.78438	3.48161e-15	14.4582
Gli2	-3.72148	2.08993e-05	4.67987		D2Bwg1423e	2.48348	3.80535e-15	14.4196
Cdh19	-7.0141	2.09774e-05	4.67825		Hook1	2.79731	3.89982e-15	14.409
Chrd	-4.93901	2.2357e-05	4.65059		Gm43519	3.17946	4.32342e-15	14.3642
Ppp1r16b	-8.49849	2.28133e-05	4.64181		Vwa3a	7.51443	4.39418e-15	14.3571
Inpp4b	-3.74484	2.37617e-05	4.62412		Ccdc92	3.33322	6.07654e-15	14.2163
Wnk4	-3.23456	2.37835e-05	4.62372		1700024G13Rik	5.39776	6.1727e-15	14.2095
Pxdn	-2.49471	3.35917e-05	4.47377		Hpn	7.85988	7.10304e-15	14.1486
Gstm2	-2.37475	3.57992e-05	4.44613		Atp8a2	3.70262	7.37499e-15	14.1322
Gm19265	-2.15331	3.58505e-05	4.44551		Gdap1	5.45194	7.39566e-15	14.131
Dhh	-8.07207	3.86453e-05	4.4129		Ttc24	7.2015	8.66518e-15	14.0622
Cyp27a1	-3.66543	4.34036e-05	4.36247		Ankrd6	3.48191	9.47895e-15	14.0232
Tpm2	-3.83543	4.82746e-05	4.31628		Lrrc74b	4.8144	1.00239e-14	13.999
Il18	-2.37344	5.32414e-05	4.27375		Tox2	4.11633	1.01187e-14	13.9949
Cacna1c	-2.53943	6.80823e-05	4.16697		March8	2.20661	1.01707e-14	13.9926
Lonrf3	-2.77855	6.95927e-05	4.15744		Mtmr11	2.55901	1.0906e-14	13.9623
Wnt6	-2.57141	8.876e-05	4.05178		Rnf157	6.65253	1.09553e-14	13.9604
Higd1b	-7.73613	8.87868e-05	4.05165		Sult4a1	7.13787	1.21559e-14	13.9152
Gimap6	-8.00424	8.93305e-05	4.049		Gm14025	5.81187	1.23748e-14	13.9075
Ramp1	-5.37591	8.93305e-05	4.049		Fstl4	7.24643	1.41219e-14	13.8501
St8sia1	-5.65	9.04277e-05	4.0437		Cst6	3.8231	1.70603e-14	13.768
Anxa11	-2.05967	9.33322e-05	4.02997		Dnajb2	2.16607	1.74531e-14	13.7581
Aard	-4.66485	9.4372e-05	4.02516		Ncoa7	3.30587	1.74843e-14	13.7574
Coro1c	-3.25845	9.76786e-05	4.0102		Fbxo46	2.20837	1.86372e-14	13.7296
Gm36962	-5.27846	0.00011163	3.95222		Hs6st2	2.13368	2.05949e-14	13.6862
Hnmt	-4.35128	0.000114968	3.93942		Dusp5	3.56765	2.26553e-14	13.6448
Maob	-3.78453	0.000122713	3.91111		Ccdc151	7.26745	2.38738e-14	13.6221
Rhbdf1	-2.02053	0.000124106	3.90621		Stmn3	6.94521	2.38738e-14	13.6221
Sardh	-4.05244	0.000145118	3.83828		Sorl1	2.81241	2.44892e-14	13.611
Dusp15	-7.45602	0.000150734	3.82179		Ttll10	5.74407	2.47852e-14	13.6058
Ppp1r3b	-2.60132	0.000169287	3.77138		Morn4	2.5191	2.52768e-14	13.5973
Ecm1	-5.14722	0.000173408	3.76093		Entpd3	7.66143	2.74945e-14	13.5608
Col24a1	-5.25768	0.000177154	3.75165		Pdzd7	7.032	2.89303e-14	13.5386
Mef2c	-3.28581	0.000178109	3.74931		Pisd-ps1	2.45435	2.93096e-14	13.533
Zfp469	-3.98311	0.00019424	3.71166		Ssx2ip	3.47945	2.94606e-14	13.5308
Hsd17b11	-2.09112	0.000194691	3.71065		Cacnb2	3.42996	3.00198e-14	13.5226
Slc16a11	-4.46165	0.000233042	3.63257		Lama5	2.21341	3.43353e-14	13.4643
Gm43322	-3.51045	0.000253532	3.59597		Grhl2	6.91977	3.46538e-14	13.4602
Slco2b1	-8.60713	0.000256383	3.59111		Syt2	5.18371	3.95228e-14	13.4032
Gpr88	-6.63385	0.000257947	3.58847		Tspan8	6.973	4.28913e-14	13.3676
Slc36a2	-7.16327	0.000262695	3.58055		1500026H17Rik	3.82294	4.29448e-14	13.3671
Arhgap42	-2.33219	0.000272436	3.56474		4933415A04Rik	2.40961	4.34795e-14	13.3617
H2-T24	-2.85802	0.000278971	3.55444		Ablim2	6.44081	4.44757e-14	13.3519
Renbp	-2.26263	0.000301438	3.5208		2010007H06Rik	5.68195	4.73027e-14	13.3251
Gm42974	-2.87603	0.000307692	3.51188		Iqck	3.36869	4.87138e-14	13.3123
Lrrc32	-7.99324	0.000322255	3.4918		Nek2	6.09815	4.98204e-14	13.3026
Tek	-7.3157	0.000322255	3.4918		Arv1	2.67331	5.73151e-14	13.2417
Abcb1a	-7.29376	0.000322255	3.4918		Mapk13	3.09641	5.77064e-14	13.2388
Apold1	-3.49634	0.000330767	3.48048		Rpgr	2.33411	6.0712e-14	13.2167
Fzd1	-2.84734	0.0003538	3.45124		Wdr66	5.53859	6.89153e-14	13.1617
D630003M21Rik	-4.07497	0.000355892	3.44868		Wdpcp	2.78442	6.91897e-14	13.16
Clec14a	-3.46212	0.000355892	3.44868		Rasd2	8.29282	7.93309e-14	13.1006
H2-T22	-2.24699	0.000357962	3.44616		Slk	2.68656	8.22742e-14	13.0847
Crispld2	-3.16846	0.000364439	3.43838		Nptx1	6.86402	8.91544e-14	13.0499
Ephb3	-3.18251	0.000375216	3.42572		Disp2	7.29541	9.13467e-14	13.0393
Adgrg2	-5.81624	0.000442223	3.35436		Gpr155	2.54514	9.281e-14	13.0324
1500009L16Rik	-4.07249	0.000487511	3.31202		Ccser1	4.43816	1.02526e-13	12.9892
Itga7	-6.22674	0.000507105	3.2949		Rab11fip4	3.40898	1.04539e-13	12.9807
Egfl8	-5.41872	0.000526391	3.27869		Fam81b	7.37978	1.06433e-13	12.9729
Gpx3	-2.29349	0.000559947	3.25185		Plscr5	6.53483	1.06433e-13	12.9729
Layn	-3.02883	0.000650587	3.18669		Hs3st6	5.16091	1.11431e-13	12.953
Tec	-2.67621	0.000656266	3.18292		Adgrv1	3.73358	1.14479e-13	12.9413
Tgm2	-3.93416	0.000662224	3.17899		Six4	2.35507	1.1478e-13	12.9401
Smox	-2.12183	0.000733679	3.13449		Mak	6.37313	1.22557e-13	12.9117
Wnt16	-6.84186	0.000739488	3.13107		Epb41l4a	3.51321	1.24416e-13	12.9051
G0s2	-2.09905	0.000745389	3.12762		8030455M16Rik	4.09629	1.27544e-13	12.8943
Il15ra	-2.5903	0.000753868	3.1227		Cluap1	2.00271	1.31382e-13	12.8815
Aspa	-5.62379	0.000771501	3.11266		Car7	4.43177	1.32433e-13	12.878
H19	-3.40114	0.000780774	3.10747		Chrnb2	5.8136	1.48787e-13	12.8274
Lynx1	-4.70189	0.000780891	3.10741		Kcnj16	8.06873	1.49038e-13	12.8267
Rasgrp3	-4.6182	0.000790393	3.10216		Nek11	6.04962	1.59981e-13	12.7959
Emp2	-2.34764	0.000823356	3.08441		6530402F18Rik	2.94719	1.62924e-13	12.788
Mmd	-2.14919	0.000831867	3.07995		Zfp667	2.61662	1.72692e-13	12.7627
Edil3	-2.60733	0.000841809	3.07479		Slc26a4	9.15175	1.77968e-13	12.7497
Nkain4	-2.67679	0.000849028	3.07108		Tbc1d7	2.78551	2.05035e-13	12.6882
Bmp4	-3.14402	0.000896496	3.04745		Cfap74	5.91085	2.06484e-13	12.6851
Adgrf5	-7.76806	0.000929915	3.03156		Kdf1	6.45099	2.3074e-13	12.6369
Lpar4	-6.21253	0.000929915	3.03156		Fndc7	9.01141	2.35661e-13	12.6277
Foxc2	-5.89989	0.000929915	3.03156		Chn2	3.70301	2.36578e-13	12.626
Hotairm1	-2.12738	0.000929915	3.03156		Dixdc1	2.11268	2.46003e-13	12.6091
Fxyd5	-3.32519	0.000950204	3.02218		Zmynd10	7.11273	2.48162e-13	12.6053
Unc13c	-3.17971	0.00101267	2.99453		Drc7	7.0296	2.48162e-13	12.6053
Hmox1	-4.70393	0.00113329	2.94566		Phlpp1	3.27967	2.77764e-13	12.5563
Sipa1	-3.95742	0.00122097	2.9133		Ano4	2.6067	2.90908e-13	12.5362
Rassf2	-5.86523	0.00126384	2.89831		Spa17	3.62295	3.29479e-13	12.4822
Lpcat1	-2.06562	0.00135625	2.86766		Ak8	7.05165	3.45814e-13	12.4612
Cldn5	-10.4403	0.00138418	2.85881		Pvalb	6.98785	3.45814e-13	12.4612
C1qtnf7	-6.37196	0.0013999	2.8539		Tex26	6.67325	3.45814e-13	12.4612
Tbx15	-4.94722	0.00150633	2.82208		Rtn4rl2	4.09367	4.51157e-13	12.3457
Dgkb	-2.71141	0.00159305	2.79777		Gdap1l1	7.1006	4.81575e-13	12.3173
Grasp	-2.82942	0.00183765	2.73574		Rasef	4.31395	4.82188e-13	12.3168
Dnm3os	-3.61107	0.00187821	2.72626		Slc4a8	3.2247	4.82479e-13	12.3165
Aebp1	-2.46464	0.00189258	2.72295		Cmtm8	2.28909	5.13188e-13	12.2897
Sp5	-3.7256	0.00193342	2.71367		Crip3	6.67677	6.81334e-13	12.1666
Tap1	-2.70758	0.00198396	2.70247		Jag2	4.44346	7.2935e-13	12.1371
Cyyr1	-6.99842	0.00213068	2.67148		Kif27	6.90722	9.32078e-13	12.0305
Bhlhe22	-4.72595	0.00213068	2.67148		Prom2	5.98623	9.74837e-13	12.0111
H2-T10	-2.00758	0.00214893	2.66778		Pole	3.93018	1.08877e-12	11.9631
Sgms2	-2.48003	0.00222547	2.65258		Hip1r	3.16033	1.10337e-12	11.9573
AL645643.2	-2.63972	0.00227668	2.6427		Nhlh1	5.89759	1.15263e-12	11.9383
Rasa3	-4.14789	0.0023535	2.62829		Manba	2.87678	1.17187e-12	11.9311
Mag	-5.98316	0.00236608	2.62597		Iars	2.0253	1.18698e-12	11.9256
Thbs2	-3.2075	0.00256785	2.59043		Clec18a	7.52608	1.29545e-12	11.8876
Asgr1	-2.97339	0.00259357	2.5861		Mansc4	7.13659	1.29545e-12	11.8876
Enpp3	-3.4803	0.00263009	2.58003		Gm4825	5.08734	1.29545e-12	11.8876
Gpr37l1	-7.27661	0.00268294	2.57139		Ctnna2	2.58163	1.36237e-12	11.8657
Slc35f2	-6.98106	0.00268294	2.57139		Pnpla3	7.17274	1.54432e-12	11.8113
Sox17	-6.85924	0.00268294	2.57139		Rsph10b	6.45321	1.60071e-12	11.7957
Adora2a	-6.45042	0.00268294	2.57139		Hrasls	6.75754	1.61802e-12	11.791
Ifi203	-5.60244	0.00268294	2.57139		Ptpru	2.65651	1.64679e-12	11.7834
Clec3a	-4.04901	0.00268294	2.57139		Cldn8	4.69223	1.67857e-12	11.7751
Mfap3l	-2.42054	0.00284307	2.54621		Casc1	6.46254	1.73821e-12	11.7599
Egflam	-2.26102	0.00332026	2.47883		Asb8	2.1995	1.79262e-12	11.7465
Kank3	-3.56021	0.00341958	2.46603		Elf3	8.03935	1.79932e-12	11.7449
Gjc1	-3.49412	0.00355423	2.44925		Plcd4	2.52396	1.9243e-12	11.7157
Map6	-6.46721	0.00401098	2.39675		Rem2	3.25834	2.02534e-12	11.6935
Klf15	-2.63762	0.0044269	2.3539		Pdk4	4.47417	2.03433e-12	11.6916
Gsap	-3.10856	0.00457141	2.33995		Fam120aos	2.31217	2.15001e-12	11.6676
Rab32	-2.07213	0.00567931	2.2457		Sgsm1	7.07998	2.15105e-12	11.6673
Sh2b3	-2.6765	0.00623595	2.2051		Pdzph1	7.6062	2.19778e-12	11.658
Psmb8	-6.70995	0.00624482	2.20448		Skor1	7.08178	2.49754e-12	11.6025
Smagp	-4.30336	0.00628239	2.20188		Sbspon	3.19874	2.60515e-12	11.5842
Rin3	-2.59741	0.00628841	2.20146		Ralgapa2	2.35097	2.74521e-12	11.5614
Gm17122	-2.30512	0.0063657	2.19615		Nat14	3.73523	2.89805e-12	11.5379
Mfsd7c	-5.19161	0.00666967	2.1759		Tbx2	2.93096	2.92986e-12	11.5332
Zic4	-7.23276	0.00774154	2.11117		Acp7	6.99679	2.99417e-12	11.5237
Sidt1	-6.75683	0.00774154	2.11117		Efcab6	4.65528	3.10224e-12	11.5083
B3gnt9	-6.68432	0.00774154	2.11117		2310010J17Rik	3.01238	3.1266e-12	11.5049
Scube1	-6.51581	0.00774154	2.11117		Nipal3	2.03923	3.46294e-12	11.4606
Mlip	-6.49575	0.00774154	2.11117		Inpp5j	5.98117	3.46448e-12	11.4604
B130024G19Rik	-5.79304	0.00774154	2.11117		Nos1ap	3.04231	3.567e-12	11.4477
Gm26523	-5.67747	0.00774154	2.11117		Intu	3.62899	3.58089e-12	11.446
Cadm3	-5.62365	0.00774154	2.11117		Cln6	2.10656	3.86612e-12	11.4127
Mtfr2	-3.05724	0.00903777	2.04394		Fbxo16	3.38511	3.9543e-12	11.4029
Sult1a1	-2.6501	0.0103418	1.98541		Pcbp3	2.19168	4.18936e-12	11.3779
Prss12	-3.81003	0.0103929	1.98326		Uhmk1	3.26867	4.34645e-12	11.3619
Amigo2	-3.3436	0.0104443	1.98112		Gm28959	2.65721	4.46724e-12	11.35
Ehd2	-3.22975	0.01133	1.94577		Dlg2	2.66617	4.52407e-12	11.3445
Mrvi1	-7.0545	0.0113348	1.94559		Prrg4	4.48199	4.70418e-12	11.3275
Rgs10	-5.48425	0.0114612	1.94077		Liph	7.75958	4.80267e-12	11.3185
Bmp5	-4.82945	0.0115249	1.93836		Tmc2	6.83867	4.80267e-12	11.3185
Rai2	-2.18627	0.0116588	1.93335		Efhc1	2.57675	5.46034e-12	11.2628
Foxp2	-2.78435	0.0122122	1.9132		Ccpg1os	2.28622	5.63165e-12	11.2494
AC130831.1	-3.48398	0.0124534	1.90471		1700007G11Rik	5.18038	5.7618e-12	11.2394
Marveld1	-3.61361	0.0126616	1.89751		Htatip2	3.31841	5.79408e-12	11.237
Kl	-3.16572	0.0126616	1.89751		Tmem218	2.34139	5.88983e-12	11.2299
Sacs	-2.04878	0.0150436	1.82265		Gtpbp1	2.07472	5.94554e-12	11.2258
Pon3	-3.70573	0.016473	1.78323		Akr1cl	5.54068	6.65347e-12	11.177
Cntnap1	-3.13368	0.0166215	1.77933		Katnal2	3.57028	7.16163e-12	11.145
Tie1	-7.46553	0.0176416	1.75346		Ankrd42	3.08326	7.32539e-12	11.1352
Nobox	-6.82864	0.0176416	1.75346		Hsd17b14	2.86984	7.34967e-12	11.1337
Pecam1	-7.7268	0.0177712	1.75028		Scrg1	4.84606	8.17916e-12	11.0873
Ly6c1	-6.61033	0.0178535	1.74828		1810041L15Rik	7.06868	9.21161e-12	11.0357
Fam198b	-5.38004	0.0179603	1.74569		Dnah10	6.76326	9.21161e-12	11.0357
Gm45200	-3.96577	0.0179603	1.74569		Dpf3	6.2749	9.21161e-12	11.0357
Gdf15	-4.43623	0.0185038	1.73274		Gas1	2.05196	9.46871e-12	11.0237
Dact1	-4.11499	0.0187155	1.7278		Agbl4	4.92293	1.03688e-11	10.9843
Fam83d	-4.24144	0.0187257	1.72756		G6pdx	2.53756	1.04627e-11	10.9804
Nap1l5	-2.72129	0.0214026	1.66953		Rnf180	2.36551	1.10228e-11	10.9577
Plek	-8.93224	0.0223481	1.65076		Mybpc1	3.53771	1.17351e-11	10.9305
Adgrl4	-8.19249	0.0223481	1.65076		Tuft1	4.43864	1.21968e-11	10.9138
Aplnr	-8.00165	0.0223481	1.65076		Cldn6	7.6071	1.27452e-11	10.8947
Sox7	-7.39839	0.0223481	1.65076		Igsf9	4.93629	1.40846e-11	10.8513
Grap	-7.20218	0.0223481	1.65076		Myo3a	7.39332	1.49436e-11	10.8255
Npy	-6.89717	0.0223481	1.65076		Cdo1	2.32027	1.58092e-11	10.8011
Ifit3	-6.75859	0.0223481	1.65076		Whrn	4.13335	1.75507e-11	10.7557
Slc22a6	-6.3686	0.0223481	1.65076		Pou6f2	5.31838	1.7623e-11	10.7539
Tagln3	-6.35592	0.0223481	1.65076		Ripk4	6.24669	1.78608e-11	10.7481
Ebf2	-6.25113	0.0223481	1.65076		Fanca	3.54499	2.1744e-11	10.6627
Gm5089	-4.29038	0.0223481	1.65076		Irx2	2.99146	2.28623e-11	10.6409
Mitf	-3.48479	0.0224777	1.64825		Faah	4.18096	2.55792e-11	10.5921
Gm973	-2.49879	0.0225742	1.64639		Stra6	2.03678	3.26963e-11	10.4855
Uap1l1	-2.32727	0.0266858	1.57372		Ube2u	5.46714	3.36295e-11	10.4733
Fmnl3	-2.12376	0.0267296	1.57301		Zmat4	5.14592	3.38543e-11	10.4704
Il1rap	-2.3956	0.0275992	1.5591		1700030J22Rik	3.42431	3.53327e-11	10.4518
Gucy1b3	-3.1092	0.0276148	1.55886		Epha1	6.89237	3.70222e-11	10.4315
Gria4	-2.86337	0.0286329	1.54313		Ttll7	2.51159	3.99481e-11	10.3985
Kdr	-7.64	0.0317716	1.49796		Lamc2	5.32652	4.37992e-11	10.3585
Rel	-2.16383	0.0321344	1.49303		Dbpht2	6.31517	4.55196e-11	10.3418
Abcg4	-4.97085	0.0331975	1.47889		Cldn14	6.42919	4.6412e-11	10.3334
Gm21986	-2.21475	0.0340514	1.46786		6530403H02Rik	3.44443	4.6412e-11	10.3334
Lpcat4	-2.42861	0.0365705	1.43687		Slc14a1	5.18791	4.80312e-11	10.3185
Slc2a4	-3.29483	0.0372895	1.42841		Plscr2	3.5203	4.98688e-11	10.3022
Ptprb	-8.03584	0.0507097	1.29491		Clstn3	4.89728	5.1449e-11	10.2886
Pm20d1	-5.13357	0.05094	1.29294		Esrp1	5.17489	5.52882e-11	10.2574
Mab21l2	-4.6456	0.05094	1.29294		Arfgef3	2.35274	5.8577e-11	10.2323
Adamts16	-7.25571	0.0510115	1.29233		Iqcd	4.62698	5.91211e-11	10.2283
Ephx2	-5.26298	0.051315	1.28976		Ccdc81	7.35981	6.40128e-11	10.1937
Gm17057	-3.21212	0.0519273	1.2846		Tunar	7.1921	6.40128e-11	10.1937
Vit	-3.74085	0.053606	1.27079		Gm43755	3.4837	6.40128e-11	10.1937
Tmem140	-2.99994	0.0541551	1.26636		Sel1l3	6.23052	6.71231e-11	10.1731
Plcxd3	-2.57863	0.0575646	1.23984		Ctnnd2	3.00321	7.02312e-11	10.1535
Oaf	-2.7685	0.0605063	1.2182		Epha4	2.03175	7.98089e-11	10.0979
Cd14	-9.59811	0.0645714	1.18996		Bbs1	3.25433	8.51011e-11	10.0701
Ms4a7	-8.35028	0.0645714	1.18996		Pygl	7.44438	8.8233e-11	10.0544
Pmp2	-8.26744	0.0645714	1.18996		Spata17	6.15198	8.8233e-11	10.0544
Tyrobp	-7.33138	0.0645714	1.18996		Sgpp2	5.7591	9.18357e-11	10.037
Robo4	-7.03026	0.0645714	1.18996		Akap6	3.54368	9.71154e-11	10.0127
Slc38a11	-6.3408	0.0645714	1.18996		Ccdc88c	2.98143	1.06552e-10	9.97244
Cldn1	-6.2986	0.0645714	1.18996		Ogfod3	2.2253	1.15026e-10	9.93921
Vegfc	-6.20995	0.0645714	1.18996		Ttc25	4.53346	1.18131e-10	9.92764
Gm830	-5.6523	0.0645714	1.18996		Tmc4	2.95605	1.20669e-10	9.9184
Plcl1	-5.58163	0.0645714	1.18996		Cadps2	6.35451	1.21541e-10	9.91528
Gm10837	-5.31397	0.0645714	1.18996		Lhb	4.13291	1.21541e-10	9.91528
Mrap	-5.27676	0.0645714	1.18996		Sema3e	2.28857	1.43854e-10	9.84208
Gbgt1	-5.0756	0.0645714	1.18996		Abca13	6.18896	1.44822e-10	9.83916
Gli1	-4.78363	0.0645714	1.18996		Cetn4	3.89837	1.57279e-10	9.80333
Sstr4	-4.52822	0.0645714	1.18996		Phtf1	2.18725	1.66601e-10	9.77832
Gm44593	-4.08902	0.0645714	1.18996		Slc25a33	2.11319	1.83563e-10	9.73622
Ifi203-ps	-3.61124	0.0645714	1.18996		Epb41	2.03446	1.91111e-10	9.71871
Clec3b	-3.06839	0.0645714	1.18996		Mapk10	3.70191	2.07434e-10	9.68312
Clec2d	-2.34598	0.0645714	1.18996		Nt5dc3	3.44047	2.11914e-10	9.67384
Efnb3	-2.89118	0.0651409	1.18615		Dscaml1	6.20803	2.30198e-10	9.6379
Unc93b1	-3.99976	0.0655466	1.18345		Ribc2	5.98986	2.30198e-10	9.6379
Bdh1	-2.36801	0.067192	1.17268		Odc1	2.10764	2.9374e-10	9.53204
C1qtnf5	-4.04018	0.0702123	1.15359		AC140477.3	2.15758	2.97238e-10	9.5269
Slc16a13	-2.33337	0.0750186	1.12483		Pacsin1	3.07633	2.98718e-10	9.52474
Loxl3	-2.10472	0.0751595	1.12402		Plcxd2	2.85614	3.12925e-10	9.50456
Twist1	-3.39518	0.0942788	1.02559		Misp	6.79839	3.16509e-10	9.49961
Lmcd1	-2.88953	0.100605	0.997379		Gm4131	6.17863	3.16509e-10	9.49961
Nrxn1	-2.78043	0.101069	0.99538		Nsg2	5.72859	3.16509e-10	9.49961
Prkch	-4.93062	0.10403	0.982842		Pcyt1b	2.98203	3.54887e-10	9.44991
Cxcl1	-4.54366	0.11592	0.935841		Prr36	2.33791	3.75869e-10	9.42496
Nell2	-3.31245	0.117939	0.928341		Unc80	2.57974	3.91409e-10	9.40737
AC175538.2	-3.17026	0.117939	0.928341		Hecw1	6.53442	4.00979e-10	9.39688
Nkd2	-5.41695	0.136613	0.864509		Wscd2	7.02694	4.34914e-10	9.3616
S100a6	-2.43545	0.136648	0.864398		Rwdd3	2.65275	4.72778e-10	9.32534
Bst2	-3.04724	0.138802	0.857604		St6galnac2	4.32467	5.14271e-10	9.28881
Arhgap20	-2.3787	0.140698	0.851712		Cwc22	2.5022	5.57215e-10	9.25398
Crip1	-2.17785	0.141266	0.849963		Slco3a1	2.18271	5.75343e-10	9.24007
Tnfaip8	-2.56471	0.144383	0.840483		Tmem52	4.08129	5.96482e-10	9.2244
Rapgef3	-2.62912	0.14516	0.838152		Zfp474	6.28538	5.97248e-10	9.22385
Cxcr6	-6.23867	0.14742	0.831444		Ccdc103	3.39221	6.59627e-10	9.1807
Lcp1	-5.61324	0.148291	0.828886		Rgag4	2.59848	7.01898e-10	9.15373
Kcnk2	-3.95782	0.15272	0.816105		Dclk1	3.33172	7.86512e-10	9.10429
1700017B05Rik	-2.85924	0.158586	0.799735		Gm13782	4.24981	8.27413e-10	9.08228
Ptgr1	-2.48513	0.158897	0.798884		Ccdc96	4.8346	9.00282e-10	9.04562
Samd4	-2.78406	0.166258	0.779218		Fgd2	2.0281	9.22318e-10	9.03512
Slc38a5	-6.49143	0.186836	0.728539		E130114P18Rik	3.07732	1.08084e-09	8.96624
Grrp1	-6.46478	0.186836	0.728539		Erich5	6.4706	1.12425e-09	8.94914
Aoc3	-6.42917	0.186836	0.728539		A330048O09Rik	5.26504	1.12425e-09	8.94914
Ccdc3	-6.32728	0.186836	0.728539		Dlec1	6.7103	1.49587e-09	8.82511
Rnf125	-6.14519	0.186836	0.728539		Plin5	7.19708	1.54105e-09	8.81218
Gmfg	-5.92271	0.186836	0.728539		Gas2l2	6.12339	1.54105e-09	8.81218
Slc30a3	-5.62576	0.186836	0.728539		Gm1043	5.79006	1.54105e-09	8.81218
Hlx	-4.68076	0.186836	0.728539		Ttc34	5.77472	1.54105e-09	8.81218
Cd79a	-3.38949	0.186836	0.728539		Sncg	2.64857	1.5806e-09	8.80118
Plin2	-2.08088	0.18863	0.724389		Arg2	3.1274	1.81411e-09	8.74134
Csrnp2	-2.09026	0.208113	0.681702		Kcnma1	6.76313	1.83144e-09	8.73721
4933405D12Rik	-2.95796	0.21041	0.676935		Serpine3	5.02478	1.90903e-09	8.71919
Gpr85	-2.42479	0.216416	0.66471		Sh3yl1	2.62455	2.07605e-09	8.68276
Itga5	-2.16453	0.218858	0.659838		Gpr156	2.12077	2.08933e-09	8.67999
Adamts4	-4.7597	0.23317	0.632328		Gm5737	5.66101	2.11112e-09	8.67549
AU023762	-6.32339	0.252924	0.59701		Rdh10	2.14308	2.15539e-09	8.66647
Ctla2a	-7.46346	0.254284	0.594681		Shisa6	5.0847	2.25659e-09	8.64655
Kat2b	-2.31168	0.25887	0.586919		Coq4	2.13645	2.57164e-09	8.58979
Zmynd15	-4.34938	0.261187	0.583048		Kcnab2	4.17612	2.66976e-09	8.57353
Snai2	-3.97625	0.263999	0.578398		Atoh1	8.594	2.70762e-09	8.56741
Unc5d	-3.17973	0.26827	0.571428		Efcab12	4.80598	2.72942e-09	8.56393
Kcnj8	-4.40316	0.269418	0.569573		Gm32633	3.96664	3.25451e-09	8.48751
Piezo2	-2.53427	0.273624	0.562845		Fras1	2.11708	3.29287e-09	8.48243
Ppara	-3.22829	0.275536	0.559822		Pclo	6.25506	3.95472e-09	8.40288
Maoa	-2.4563	0.280396	0.552229		2310030G06Rik	2.74785	4.20527e-09	8.37621
Anxa3	-3.38387	0.281096	0.551145		C530008M17Rik	2.48867	4.35004e-09	8.36151
Swap70	-2.03759	0.288453	0.539925		Cdh18	2.57825	4.82671e-09	8.31635
Man1c1	-2.38237	0.288491	0.539867		Efhb	3.92797	4.97313e-09	8.30337
Pbx3	-2.77864	0.294247	0.531288		Edaradd	5.74886	5.09686e-09	8.2927
Klf2	-2.32597	0.30058	0.522041		Fmn1	2.22939	5.1913e-09	8.28472
Plekha2	-2.15604	0.311184	0.506982		Fcrlb	7.55841	5.40789e-09	8.26697
Gm43547	-2.69923	0.341099	0.46712		Tmem178b	6.20281	5.40789e-09	8.26697
Fbln7	-2.56007	0.341134	0.467075		Lfng	4.95355	5.64739e-09	8.24815
Dgat2	-2.53154	0.354895	0.4499		Gm13698	2.43089	6.14864e-09	8.21122
Mical1	-2.98127	0.361552	0.44183		Gm13693	2.43089	6.14864e-09	8.21122
Ndp	-2.61437	0.376933	0.423735		Gm13697	2.43089	6.14864e-09	8.21122
C1s1	-2.69312	0.397704	0.40044		Gm13694	2.43089	6.14864e-09	8.21122
Poln	-4.49347	0.404482	0.3931		Gm13696	2.43089	6.14864e-09	8.21122
Creb3l1	-2.96152	0.41745	0.379396		Gm27217	2.25822	7.06661e-09	8.15079
C1qa	-8.66462	0.420922	0.375799		Kyat1	2.1653	7.15985e-09	8.1451
Gm19705	-3.14284	0.420922	0.375799		Gck	6.95497	7.39061e-09	8.13132
Plvap	-5.87726	0.42339	0.37326		Trim9	6.52855	7.39061e-09	8.13132
Ptpro	-5.50218	0.42339	0.37326		Ankrd22	6.39694	7.39061e-09	8.13132
Rgs4	-5.17467	0.42339	0.37326		Prph2	5.95118	7.39061e-09	8.13132
C3ar1	-7.0801	0.425872	0.370721		Zdhhc23	3.99883	7.39061e-09	8.13132
a	-2.87727	0.425872	0.370721		Marveld3	2.24267	8.3332e-09	8.07919
Map7d3	-2.67617	0.427017	0.369555		Gm10044	4.42098	9.00559e-09	8.04549
Dgki	-4.27912	0.428367	0.368184		4930430F08Rik	2.26482	9.32684e-09	8.03027
Gpr182	-4.03041	0.428367	0.368184		Them7	6.82332	1.00943e-08	7.99592
Gm16033	-2.7326	0.430877	0.365647		Rsph14	5.56239	1.00943e-08	7.99592
Pcdhac2	-4.09609	0.435939	0.360575		Srcin1	4.77632	1.00943e-08	7.99592
Wnt5b	-3.6539	0.443637	0.352972		Sox6	3.14256	1.05433e-08	7.97702
AC126549.1	-3.25988	0.487755	0.311799		Mipep	2.06972	1.06472e-08	7.97276
Tagln	-7.23409	0.490019	0.309787		Dmtn	3.58655	1.15786e-08	7.93635
Pald1	-2.61808	0.508957	0.293319		Zbtb40	3.77764	1.15946e-08	7.93575
Scarf1	-4.00126	0.510852	0.291705		Trit1	3.8372	1.33861e-08	7.87335
Pf4	-8.60055	0.541765	0.266189		Gm7993	2.04561	1.38224e-08	7.85942
Ccl3	-7.80535	0.541765	0.266189		Rmst	4.71438	1.4502e-08	7.83857
Fcgr3	-7.53896	0.541765	0.266189		Lrrc51	2.45861	1.48628e-08	7.8279
Inpp5d	-6.92797	0.541765	0.266189		Prss35	5.39253	1.48755e-08	7.82753
Fcgr2b	-6.85988	0.541765	0.266189		Rab39b	2.58677	1.5326e-08	7.81457
Aif1	-6.35036	0.541765	0.266189		Lrrc18	4.36877	1.54484e-08	7.81112
Adamtsl5	-6.3059	0.541765	0.266189		1700029J07Rik	3.05416	1.54521e-08	7.81101
Nr1h3	-6.22695	0.541765	0.266189		Meis1	2.65179	1.5761e-08	7.80242
Sp100	-5.8999	0.541765	0.266189		Krtcap3	6.28283	1.66591e-08	7.77835
Zfp366	-5.52566	0.541765	0.266189		Rufy3	2.73952	1.77919e-08	7.74978
Ripk3	-5.50875	0.541765	0.266189		Gpc5	4.26559	1.7915e-08	7.74678
Chst1	-5.3057	0.541765	0.266189		Myo5b	6.8676	1.87973e-08	7.7259
3830403N18Rik	-5.21078	0.541765	0.266189		Csmd1	6.72479	1.87973e-08	7.7259
Il1rl2	-5.08892	0.541765	0.266189		Tmtc4	2.10933	1.89253e-08	7.72296
2810433D01Rik	-4.89839	0.541765	0.266189		Gm20033	2.89388	1.98273e-08	7.70274
Nxph4	-4.81038	0.541765	0.266189		Dnal1	2.53088	2.06316e-08	7.68547
Ctla2b	-4.78311	0.541765	0.266189		Klc3	2.62341	2.14693e-08	7.66818
Col6a6	-4.60981	0.541765	0.266189		Kif5a	4.13054	2.48189e-08	7.60522
Irx3os	-4.04201	0.541765	0.266189		Mroh7	5.14013	2.56285e-08	7.59128
Plac9a	-3.89937	0.541765	0.266189		Gm44183	2.30525	2.57654e-08	7.58896
Acan	-3.73662	0.541765	0.266189		Gm13691	2.54424	2.71752e-08	7.56583
Gm26776	-3.72343	0.541765	0.266189		D630045J12Rik	2.05206	2.97632e-08	7.52632
AC112274.1	-3.09601	0.541765	0.266189		Mfsd6	2.87654	3.06393e-08	7.51372
Gm37474	-3.0162	0.541765	0.266189		Ly75	3.59028	3.17056e-08	7.49886
AC153541.3	-2.33213	0.541765	0.266189		Syp	6.16405	3.49219e-08	7.4569
Tcirg1	-2.12255	0.5959	0.224827		Barhl1	5.73569	3.49219e-08	7.4569
Lrrtm1	-3.14015	0.642874	0.191874		Gcnt1	2.8491	3.758e-08	7.42504
Spata6	-2.83309	0.716733	0.144643		Usp20	2.0667	3.94982e-08	7.40342
Timeless	-3.41775	0.746437	0.127007		Patj	2.65791	4.14326e-08	7.38266
Acot9	-2.61851	0.751512	0.124064		4930455G09Rik	4.31554	4.1844e-08	7.37837
Moxd1	-3.65943	0.75263	0.123418		Snhg11	6.44353	4.39064e-08	7.35747
Rab37	-2.99347	0.75263	0.123418		Cep152	4.56596	4.44638e-08	7.35199
Col19a1	-2.23136	0.758873	0.119831		Ccdc162	4.03392	4.58799e-08	7.33838
Glt8d2	-2.47533	0.801429	0.0961347		Chadl	2.2578	4.59727e-08	7.3375
Camk1d	-3.1034	0.81281	0.0900111		Lrrc10b	6.68907	4.75576e-08	7.32278
Ccrl2	-4.68119	0.83166	0.0800542		Rnf182	5.69096	5.06585e-08	7.29535
Tnfaip3	-3.55304	0.855028	0.0680199		Slc6a14	6.78913	5.14517e-08	7.2886
Aspm	-2.79633	0.880274	0.0553822		Ptpn22	3.20248	5.48636e-08	7.26072
Acta2	-8.97525	1	0		Ttc39b	2.16521	5.48842e-08	7.26055
C1qc	-8.95198	1	0		Nfe2	4.76253	5.65466e-08	7.24759
Cx3cr1	-8.70606	1	0		Plekha6	4.3028	5.76547e-08	7.23917
Ctss	-8.53119	1	0		Tll1	6.25913	6.47277e-08	7.18891
Fcrls	-8.51297	1	0		Rimbp2	5.29975	6.47277e-08	7.18891
Stab1	-7.80045	1	0		Skor2	4.08648	6.47277e-08	7.18891
Cd86	-7.66279	1	0		Bmpr1b	6.29472	6.63537e-08	7.17813
Cxcl2	-7.61445	1	0		4930452B06Rik	3.44425	6.65498e-08	7.17685
C5ar1	-7.54568	1	0		Tes	2.32518	7.18161e-08	7.14378
Ccl7	-7.4388	1	0		Ubxn10	4.79428	7.66697e-08	7.11538
Adgre1	-7.32731	1	0		AI413582	2.97098	7.78412e-08	7.10879
Lyz2	-7.25951	1	0		Bik	3.12086	8.04636e-08	7.0944
Mrc1	-7.25255	1	0		Cisd3	2.1938	8.79253e-08	7.05589
Fcer1g	-7.17247	1	0		Wnt7b	6.76383	8.8046e-08	7.05529
Vat1l	-7.15375	1	0		2700033N17Rik	3.96308	8.8046e-08	7.05529
Ccl4	-7.15249	1	0		D230017M19Rik	3.05242	9.10816e-08	7.04057
Il1b	-6.97681	1	0		Rab27b	3.52476	9.21722e-08	7.0354
Clec4n	-6.9262	1	0		Kcns3	5.71018	9.5981e-08	7.01781
Ccl12	-6.91506	1	0		Gm43231	3.56565	9.61928e-08	7.01686
Mbp	-6.87924	1	0		Aplp1	4.1606	1.0135e-07	6.99418
Lilr4b	-6.84586	1	0		Kcnb1	3.84426	1.02133e-07	6.99083
Ccr1	-6.83032	1	0		Plag1	2.28825	1.17904e-07	6.92847
Pla2g2d	-6.82768	1	0		Gm4593	4.1301	1.19696e-07	6.92192
Tlr7	-6.71657	1	0		Gm2694	5.62692	1.25644e-07	6.90086
Carns1	-6.66913	1	0		Pkp2	5.21497	1.31768e-07	6.88019
Gpr34	-6.6589	1	0		Plpp2	2.15143	1.34794e-07	6.87033
Gpr65	-6.62491	1	0		4930444P10Rik	4.31029	1.37983e-07	6.86017
Ms4a6b	-6.59726	1	0		Dnah7a	4.94191	1.44267e-07	6.84083
Rftn1	-6.55711	1	0		Dnaja4	2.71446	1.50602e-07	6.82217
Plxdc1	-6.53998	1	0		Chga	6.40934	1.62631e-07	6.7888
Il6	-6.46664	1	0		AC134586.1	2.88889	1.62631e-07	6.7888
Lims2	-6.42954	1	0		Gm11837	3.7547	1.62922e-07	6.78802
Ms4a4a	-6.37922	1	0		Gad1	4.00939	1.64307e-07	6.78435
Gm8995	-6.3588	1	0		Flnb	2.13425	1.78186e-07	6.74913
Csf1r	-6.32733	1	0		Slc1a5	2.29773	1.78886e-07	6.74742
Rac2	-6.31844	1	0		Slc1a4	2.02786	1.81776e-07	6.74046
Casp1	-6.31518	1	0		Galnt3	3.56909	1.95243e-07	6.70943
Cd84	-6.29914	1	0		Asic1	6.09428	1.97503e-07	6.70443
Clec4a2	-6.19499	1	0		Apoa4	7.37717	2.20841e-07	6.65592
Cd40	-6.15469	1	0		Gm4791	6.52271	2.20841e-07	6.65592
Sox18	-6.12038	1	0		Entpd6	2.38442	2.2372e-07	6.65029
Sprn	-6.08965	1	0		Zfp433	2.11937	2.30643e-07	6.63706
Kcne4	-6.07872	1	0		Rph3a	5.77177	2.3069e-07	6.63697
Tbxa2r	-6.05424	1	0		Ptprt	3.75002	2.39263e-07	6.62113
Ptafr	-6.0288	1	0		Trpm2	2.51535	2.45146e-07	6.61057
Klhl6	-6.02752	1	0		Cyp46a1	2.56904	2.74451e-07	6.56154
Foxs1	-6.02102	1	0		Spp1	6.95459	2.83338e-07	6.5477
Slfn2	-6.01395	1	0		Lrrc56	2.73754	2.90296e-07	6.53716
St8sia4	-6.00303	1	0		Cpne9	4.71173	2.95228e-07	6.52984
Cd180	-5.99513	1	0		Tex33	6.10836	2.99716e-07	6.52329
Ms4a6d	-5.99423	1	0		Gm20939	2.81815	3.18085e-07	6.49746
Clec4a3	-5.9858	1	0		Irgq	2.1884	3.67557e-07	6.43468
Lmo2	-5.96424	1	0		Ogdhl	2.34785	3.93911e-07	6.4046
Rgs1	-5.93041	1	0		Lrrc46	6.28017	3.9619e-07	6.4021
Il10ra	-5.91577	1	0		4930558C23Rik	5.54943	4.06532e-07	6.3909
9530059O14Rik	-5.86913	1	0		Slc52a3	4.36406	4.53256e-07	6.34366
Clec10a	-5.86244	1	0		Fam184b	3.93092	5.26019e-07	6.279
Lcp2	-5.8476	1	0		Ankrd45	6.03897	5.51109e-07	6.25876
Cd36	-5.83861	1	0		Fsip1	5.47207	5.51109e-07	6.25876
Rbm46	-5.83484	1	0		Krt23	4.66565	5.66881e-07	6.24651
Reln	-5.80825	1	0		Armc2	2.18516	5.83151e-07	6.23422
Akr1c14	-5.80282	1	0		Phtf1os	3.08046	5.91561e-07	6.228
Laptm5	-5.79509	1	0		Zc2hc1c	3.59386	5.99794e-07	6.222
Gm6377	-5.79055	1	0		Dbndd1	4.31395	6.78653e-07	6.16835
Cybb	-5.77996	1	0		Tmem200a	2.25617	7.23637e-07	6.14048
Trem2	-5.77641	1	0		Dnah2	6.1999	7.46686e-07	6.12686
Egfl6	-5.75118	1	0		Gm44618	3.08582	7.46686e-07	6.12686
Abca8a	-5.7474	1	0		4430402I18Rik	5.14646	7.62708e-07	6.11764
Ifi47	-5.73999	1	0		Dydc2	3.65652	7.67219e-07	6.11508
Gvin1	-5.7325	1	0		Pcgf6	2.05421	7.84674e-07	6.10531
Gimap1	-5.72053	1	0		Gm44190	2.26485	8.49015e-07	6.07108
Pirb	-5.71087	1	0		Rspo3	4.17557	9.19269e-07	6.03656
Carmn	-5.68573	1	0		Gm16432	3.6695	9.69481e-07	6.01346
Klrb1a	-5.6798	1	0		Metrn	2.88338	1.00194e-06	5.99916
Adam30	-5.67512	1	0		Wipf3	4.16347	1.01056e-06	5.99544
Acvrl1	-5.66349	1	0		Gpr152	4.62968	1.07249e-06	5.96961
Adcyap1r1	-5.58114	1	0		Fam160a1	3.76241	1.09375e-06	5.96108
Gdpd2	-5.54556	1	0		Sox2ot	2.93436	1.26421e-06	5.89818
Plau	-5.54139	1	0		Rfx2	2.0756	1.36365e-06	5.8653
Ptgdr	-5.53157	1	0		Adgrd1	7.3265	1.36842e-06	5.86378
Map3k7cl	-5.52059	1	0		Lce6a	6.16239	1.36842e-06	5.86378
Fst	-5.50842	1	0		Insc	2.09094	1.39386e-06	5.85578
Gm45289	-5.50785	1	0		Large2	3.42393	1.40044e-06	5.85374
Hapln3	-5.48208	1	0		Lemd1	4.95411	1.53884e-06	5.81281
Lgi4	-5.46441	1	0		Gm37240	3.18901	1.58179e-06	5.80085
Epha3	-5.45083	1	0		Ak9	5.79505	1.85098e-06	5.7326
Ccl24	-5.4404	1	0		Gm13631	3.13512	1.85098e-06	5.7326
Sgo2a	-5.4308	1	0		Arfgef1	2.46723	1.8906e-06	5.7234
Lrfn5	-5.42802	1	0		Ighm	2.14466	1.96779e-06	5.70602
Cdh13	-5.42522	1	0		2310040G24Rik	3.66111	2.18802e-06	5.65995
Cables1	-5.42511	1	0		Raver2	2.95417	2.44784e-06	5.61122
Arhgap25	-5.41502	1	0		Sall1	5.74919	2.50234e-06	5.60165
Cmtm2b	-5.41311	1	0		Cfap53	5.21186	2.50234e-06	5.60165
Dnase1l3	-5.40641	1	0		Samd11	5.60744	2.54246e-06	5.59475
Csf2rb2	-5.39531	1	0		Srxn1	3.3281	2.58018e-06	5.58835
Knl1	-5.37368	1	0		Gm44737	3.28804	2.63926e-06	5.57852
Gkn3	-5.34485	1	0		Gm4673	4.06639	3.15099e-06	5.50155
Arhgef15	-5.32151	1	0		Dyx1c1	3.34249	3.22767e-06	5.49111
Pde8a	-5.31694	1	0		Kndc1	5.98848	3.38109e-06	5.47094
Ifi207	-5.30667	1	0		Gm16131	2.56874	3.38109e-06	5.47094
Nfkbid	-5.24833	1	0		Gm37110	2.27599	3.3873e-06	5.47015
Omd	-5.24277	1	0		Ndufaf6	2.56524	3.55023e-06	5.44974
Myo1f	-5.22731	1	0		Cdh3	4.59423	3.63625e-06	5.43935
Trpc6	-5.22606	1	0		Kcnk1	2.10944	4.14819e-06	5.38214
Grik2	-5.21969	1	0		Ablim3	3.64283	4.3938e-06	5.35716
Ercc6l	-5.20422	1	0		2210408I21Rik	2.1998	4.40591e-06	5.35596
BC034090	-5.17536	1	0		Mslnl	6.94438	4.56597e-06	5.34047
Procr	-5.14741	1	0		Chst4	6.22076	4.56597e-06	5.34047
Cd74	-5.14586	1	0		Gm42793	3.27415	4.56597e-06	5.34047
F13a1	-5.13903	1	0		Cited1	4.26938	4.69314e-06	5.32854
Lrmp	-5.13795	1	0		Baiap2l1	4.37272	5.01465e-06	5.29976
Esyt3	-5.10112	1	0		Stx3	3.71537	5.31631e-06	5.27439
Itgb2	-5.0981	1	0		Nipal2	4.27251	5.3323e-06	5.27309
Evi2a	-5.08734	1	0		Smim18	5.46205	6.16278e-06	5.21022
Dpt	-5.08072	1	0		Gm17586	4.88475	6.16278e-06	5.21022
Tfap2a	-5.08056	1	0		Sdk1	2.04617	6.31042e-06	5.19994
Gm38009	-5.03533	1	0		2610307P16Rik	2.43984	6.34573e-06	5.19752
Gm37124	-5.02285	1	0		A930033H14Rik	4.91496	6.4814e-06	5.18833
Car1	-5.01967	1	0		4930427A07Rik	2.85183	7.02264e-06	5.1535
Qprt	-5.01549	1	0		Frmd5	2.31232	7.37589e-06	5.13219
Grm3	-5.00591	1	0		Rassf10	4.63931	7.44017e-06	5.12842
Syndig1	-4.9924	1	0		Mks1	2.36003	7.61823e-06	5.11815
Cphx3	-4.98773	1	0		Lrp11	2.65926	7.96456e-06	5.09884
Cntf	-4.98441	1	0		Chst15	3.58197	8.22708e-06	5.08475
Tmem196	-4.96513	1	0		Fbp2	6.84368	8.31361e-06	5.08021
Itih3	-4.96128	1	0		Slc8a2	6.10508	8.31361e-06	5.08021
Pla2r1	-4.95961	1	0		Hist3h2bb-ps	2.44599	8.34379e-06	5.07864
Lrrc17	-4.95003	1	0		AC165442.1	2.56667	8.64438e-06	5.06327
Pld4	-4.94355	1	0		Gm15481	2.80871	9.72429e-06	5.01214
Ptch2	-4.94081	1	0		Zmynd12	3.70436	9.81305e-06	5.0082
Lsp1	-4.93536	1	0		Trim71	3.27098	1.07468e-05	4.96872
Abca6	-4.92743	1	0		5730559C18Rik	3.10681	1.08398e-05	4.96498
9930012K11Rik	-4.92209	1	0		Ulk4	3.61126	1.0973e-05	4.95967
Tnxb	-4.91147	1	0		Ppfia4	4.43663	1.09862e-05	4.95915
Dct	-4.90336	1	0		Stk36	2.2563	1.10505e-05	4.95662
Ugt1a6a	-4.90335	1	0		Gabrb3	6.62495	1.12092e-05	4.95043
Nr2f1	-4.90181	1	0		Chgb	6.26042	1.12092e-05	4.95043
Gm15631	-4.89079	1	0		Akap14	5.62461	1.12092e-05	4.95043
Cd4	-4.88496	1	0		Elmo3	2.16299	1.13204e-05	4.94614
AC129308.1	-4.87999	1	0		Thbs1	2.67843	1.18273e-05	4.92711
Pcsk2	-4.87072	1	0		Camsap3	2.60792	1.26168e-05	4.89905
Ptger3	-4.8436	1	0		Atp8b1	2.54126	1.30088e-05	4.88576
Chodl	-4.84335	1	0		Ssc4d	3.64823	1.3241e-05	4.87808
Arap3	-4.82893	1	0		Actr3b	2.44656	1.32507e-05	4.87776
Gm44751	-4.82338	1	0		Tbc1d30	4.80773	1.32661e-05	4.87726
Ms4a6c	-4.81438	1	0		Tcte1	3.9266	1.34625e-05	4.87088
Alox5ap	-4.78002	1	0		Dclk3	6.65802	1.51053e-05	4.82087
Clec1a	-4.76971	1	0		Tekt3	6.49331	1.51053e-05	4.82087
Gria2	-4.76161	1	0		Hs3st5	6.29948	1.51053e-05	4.82087
Gap43	-4.75405	1	0		Cfap58	6.05939	1.51053e-05	4.82087
4930422C21Rik	-4.74979	1	0		Ric3	5.9768	1.51053e-05	4.82087
Ugt1a7c	-4.74728	1	0		Arhgef38	5.44347	1.51053e-05	4.82087
Msr1	-4.74615	1	0		Hs6st1	2.07624	1.53626e-05	4.81353
Colec11	-4.73604	1	0		Spsb1	2.81441	1.70107e-05	4.76928
L1cam	-4.73238	1	0		Mycl	3.23275	1.77497e-05	4.75081
C1qb	-4.7322	1	0		Myo16	4.41816	1.79245e-05	4.74655
Hoxa2	-4.72599	1	0		Idua	2.79659	1.86823e-05	4.72857
Greb1	-4.70472	1	0		Me3	3.4344	1.883e-05	4.72515
S100a4	-4.69897	1	0		Il17re	6.89327	1.97207e-05	4.70508
Gm42892	-4.69527	1	0		Srrm3	4.16446	2.0345e-05	4.69154
Cdh20	-4.68709	1	0		Adcy8	5.39505	2.04439e-05	4.68944
Cbln3	-4.62944	1	0		Synj2	2.05601	2.41136e-05	4.61774
Cpb1	-4.6282	1	0		Gm27151	2.53156	2.60592e-05	4.58404
Slc4a11	-4.62653	1	0		Fhit	2.4963	2.63684e-05	4.57892
Csf2rb	-4.62529	1	0		Penk	7.13936	2.73881e-05	4.56244
Trpv2	-4.61269	1	0		6820408C15Rik	5.53766	2.73881e-05	4.56244
Pik3cd	-4.6126	1	0		Trnp1	5.43512	2.73881e-05	4.56244
Lrfn2	-4.61103	1	0		Gpld1	2.66895	2.79151e-05	4.55416
Fam71a	-4.60847	1	0		Rps11-ps2	2.95288	2.79648e-05	4.55339
Cdc25c	-4.58764	1	0		Rorc	6.46328	2.94276e-05	4.53124
Cd33	-4.57215	1	0		5330413P13Rik	5.00014	2.94476e-05	4.53095
Gm10030	-4.54413	1	0		Ccdc146	3.52004	2.98015e-05	4.52576
Hps6	-4.54389	1	0		Fam81a	2.06333	3.59781e-05	4.44396
Nrros	-4.53772	1	0		Nrsn1	6.49402	3.68504e-05	4.43356
Gm42788	-4.52537	1	0		Wdr95	4.71683	3.68504e-05	4.43356
Myct1	-4.52502	1	0		Gm13420	3.53752	3.68504e-05	4.43356
Hsd17b2	-4.51971	1	0		Arhgap8	5.82426	3.89295e-05	4.40972
AC161054.2	-4.50066	1	0		C2cd4b	3.71728	4.53093e-05	4.34381
Glra3	-4.50038	1	0		Gm11346	3.46944	4.69641e-05	4.32823
Gm39090	-4.49953	1	0		Hook2	2.26533	4.73112e-05	4.32504
Exoc3l	-4.47593	1	0		Kif24	2.52974	4.77477e-05	4.32105
Batf3	-4.47137	1	0		Cldn24	6.37169	4.95567e-05	4.3049
Gm26581	-4.46887	1	0		Dyrk3	5.99738	4.95567e-05	4.3049
Cdkn2c	-4.46044	1	0		Crym	2.39783	5.05984e-05	4.29586
Trpc3	-4.45238	1	0		Zdhhc2	3.02569	5.06158e-05	4.29571
Dusp2	-4.45004	1	0		Cfap57	5.56947	5.3027e-05	4.2755
Usp18	-4.44973	1	0		Gm13269	3.9358	5.34086e-05	4.27239
4930447C04Rik	-4.43447	1	0		Syt1	2.15489	5.84709e-05	4.23306
Gm43921	-4.43359	1	0		Chrna1	6.68772	6.0273e-05	4.21988
Kcnn3	-4.41911	1	0		Tmem8	2.71256	6.10038e-05	4.21464
Tmem100	-4.41812	1	0		Slc43a2	2.26473	6.27737e-05	4.20222
A930036I15Rik	-4.41581	1	0		Zfp365	3.54768	6.59369e-05	4.18087
1700029I15Rik	-4.41508	1	0		Efhc2	6.13961	6.66104e-05	4.17646
Spi1	-4.41232	1	0		Krt222	5.96772	6.66104e-05	4.17646
Slc6a13	-4.40893	1	0		Chrng	7.0389	6.81927e-05	4.16626
Ushbp1	-4.40186	1	0		Dlg5	2.34379	7.00282e-05	4.15473
Piwil4	-4.39918	1	0		Trpv4	5.9881	7.16592e-05	4.14473
Lepr	-4.38922	1	0		Tagap1	2.69001	7.49e-05	4.12552
Cep55	-4.37089	1	0		Tspyl5	2.25399	7.551e-05	4.122
Flt3l	-4.36735	1	0		Grk3	2.54056	7.59114e-05	4.11969
Gm43326	-4.36206	1	0		Cldn22	4.80671	7.77023e-05	4.10957
Hspa12b	-4.35263	1	0		Clrn2	5.2982	8.9488e-05	4.04824
Serpine1	-4.35141	1	0		Lrrc3c	4.54424	8.9488e-05	4.04824
Gm13212	-4.34175	1	0		Gm29538	3.48557	8.9488e-05	4.04824
Depdc1a	-4.33939	1	0		AI480526	2.03061	9.29276e-05	4.03186
Gm4804	-4.33591	1	0		Cidea	4.61695	9.69796e-05	4.01332
Mill2	-4.32875	1	0		Zmat3	2.26921	9.89873e-05	4.00442
Efcc1	-4.32556	1	0		Degs2	2.20441	9.99028e-05	4.00042
Tmc3	-4.32227	1	0		Morn5	2.35234	9.99571e-05	4.00019
Cyp11a1	-4.31844	1	0		Lhfpl4	5.03979	0.000103039	3.987
Gm42973	-4.31442	1	0		Pcdh7	2.95806	0.000107318	3.96933
Nlrp3	-4.29858	1	0		Ifnlr1	3.69396	0.000108086	3.96623
Gm6249	-4.28925	1	0		Bves	5.39838	0.000120163	3.92023
Actg2	-4.26604	1	0		Nod2	5.39345	0.000127471	3.89459
Ly6a	-4.26073	1	0		Syt17	5.60773	0.000127898	3.89314
Aldh3a1	-4.25934	1	0		Tiam2	2.86664	0.000131409	3.88138
Podn	-4.25198	1	0		Catspere1	3.10394	0.000141819	3.84827
Dhx58os	-4.23604	1	0		Grid2ip	4.02351	0.000143739	3.84243
Cd53	-4.23586	1	0		Gm38048	2.79161	0.000145182	3.83809
Foxf2	-4.23214	1	0		Zc3h6	3.62796	0.000146575	3.83394
Itga2	-4.22823	1	0		Lingo2	4.23413	0.0001475	3.83121
Pvt1	-4.22425	1	0		Cnksr2	2.55407	0.000152599	3.81645
Ccnb1	-4.22222	1	0		Dpysl4	2.28901	0.000154681	3.81056
Cerkl	-4.21257	1	0		Btc	5.48661	0.000161274	3.79244
Il2rg	-4.21148	1	0		Vwa3b	5.38169	0.000161274	3.79244
Arhgef39	-4.2112	1	0		Crhbp	5.31282	0.000161274	3.79244
Evpl	-4.2092	1	0		Gm27196	4.98693	0.000161274	3.79244
Vil1	-4.18964	1	0		2700046G09Rik	3.77752	0.000173266	3.76129
P2ry12	-4.16916	1	0		Fam227a	3.18105	0.000188023	3.72579
Il1r1	-4.15339	1	0		Kirrel3	2.80933	0.000199472	3.70012
Gm6211	-4.15141	1	0		AC226737.1	2.26593	0.000200604	3.69766
Gm14636	-4.14785	1	0		9230110C19Rik	2.81522	0.000201133	3.69652
Xcr1	-4.13781	1	0		Wdr38	3.48784	0.000215847	3.66585
Gm10825	-4.12991	1	0		Ank1	5.23447	0.000216344	3.66486
Tlr6	-4.12885	1	0		Gm37479	2.96812	0.000216344	3.66486
Xkr8	-4.12698	1	0		Vwa7	4.64229	0.000225404	3.64704
Ttll6	-4.11711	1	0		P2rx6	2.13098	0.000231603	3.63526
Tex15	-4.11194	1	0		Kcnh2	2.33084	0.000235898	3.62728
Mgl2	-4.09849	1	0		Tmem59l	5.03423	0.000237749	3.62388
Hoxb2	-4.08894	1	0		Ccdc57	4.02626	0.000239105	3.62141
Gm26527	-4.0857	1	0		Tuba4a	2.84888	0.000252489	3.59776
4931429P17Rik	-4.08046	1	0		Ccdc113	3.3784	0.000255305	3.59294
Bcl6b	-4.07597	1	0		Arhgef26	2.5427	0.000257889	3.58857
Ugt1a6b	-4.07251	1	0		E330009J07Rik	3.37506	0.000264146	3.57816
Igsf6	-4.0671	1	0		Gm20554	2.87811	0.000277016	3.55749
Slc5a7	-4.06192	1	0		Ccdc74a	2.92427	0.000284667	3.54566
Pou3f1	-4.04411	1	0		Neurl1a	5.52494	0.000285783	3.54396
Acss1	-4.04225	1	0		Gm16136	5.76536	0.000290078	3.53748
Tnfrsf23	-4.0406	1	0		Gm5608	4.34849	0.000290078	3.53748
Lyl1	-4.0306	1	0		Olfr1511	3.61338	0.000290078	3.53748
Tnfrsf13b	-4.02837	1	0		Card10	3.41406	0.000299311	3.52388
Stil	-4.02679	1	0		Gm29666	2.94475	0.000300699	3.52187
Traf5	-4.01429	1	0		Nphp4	4.18561	0.000307515	3.51213
Gm43268	-4.0056	1	0		M5C1000I18Rik	4.56283	0.00032067	3.49394
Agtr1b	-4.00148	1	0		Lrrc34	5.14815	0.00032439	3.48893
Icam2	-3.98455	1	0		Xpnpep3	2.22424	0.00032573	3.48714
Xlr	-3.95233	1	0		Ankrd37	2.61588	0.000336241	3.47335
Gm14548	-3.94516	1	0		Slc22a3	2.64056	0.00036121	3.44224
Gm15559	-3.9434	1	0		Slc6a17	3.45651	0.000379455	3.42084
Sgo1	-3.93287	1	0		Dnaaf1	6.14305	0.000388757	3.41032
Gm42528	-3.91547	1	0		Fam19a3	5.62424	0.000388757	3.41032
Loxl2	-3.91427	1	0		4930451G09Rik	5.34763	0.000388757	3.41032
Ccdc42	-3.91138	1	0		Atp2b3	5.27371	0.000388757	3.41032
P3h2	-3.91099	1	0		Dgkg	2.60587	0.000389743	3.40922
Myh11	-3.90903	1	0		5033430I15Rik	2.05546	0.000390307	3.40859
AC141438.1	-3.8983	1	0		Nhs	5.4448	0.000397329	3.40085
Kcnmb1	-3.89438	1	0		BC064078	3.26262	0.000421917	3.37477
Fermt3	-3.8918	1	0		Crmp1	6.36878	0.000520757	3.28336
Ddn	-3.88819	1	0		Bcl2l14	6.33676	0.000520757	3.28336
Birc3	-3.88469	1	0		Mast1	4.05009	0.000520757	3.28336
Ttpa	-3.87902	1	0		Ddo	6.00052	0.00054738	3.26171
Tspan11	-3.87382	1	0		Cfap221	5.08034	0.000554194	3.25634
Serpina3f	-3.86566	1	0		Rbfox3	4.77299	0.000556228	3.25475
Gm37271	-3.86323	1	0		Gm36948	5.16797	0.000569107	3.24481
Aven	-3.86012	1	0		Kif5c	2.18232	0.000577891	3.23815
Ifit3b	-3.85993	1	0		Tnfaip2	4.05762	0.000582646	3.2346
Slc5a5	-3.84077	1	0		Hunk	3.18857	0.000678396	3.16852
AU021092	-3.83947	1	0		Rnf24	2.12429	0.000686832	3.16315
Casq1	-3.8246	1	0		Samd9l	2.54455	0.000695481	3.15771
Mmp9	-3.82302	1	0		Ccdc187	5.6387	0.000697252	3.15661
Ska1	-3.81881	1	0		Gm18864	4.41404	0.000697252	3.15661
Grin2b	-3.81788	1	0		A2ml1	4.03107	0.000697252	3.15661
Ngfr	-3.81206	1	0		Gm42722	3.25091	0.000697252	3.15661
Shroom4	-3.81014	1	0		Crim1	2.28024	0.000722567	3.14112
Mis18bp1	-3.80613	1	0		Cfap99	4.18914	0.000736067	3.13308
Cdc20	-3.80527	1	0		Erich2	2.70751	0.00079729	3.09838
C230031I18Rik	-3.79655	1	0		Dab2ip	2.18753	0.000802558	3.09552
Mpeg1	-3.79221	1	0		Gm11992	3.83767	0.000866229	3.06237
Fam111a	-3.78526	1	0		Adprhl1	6.10998	0.000933131	3.03006
Ptgdr2	-3.78329	1	0		4930567H12Rik	3.65068	0.000933131	3.03006
Fgf7	-3.77917	1	0		Dnali1	5.97177	0.000988287	3.00512
Adcy7	-3.7775	1	0		Sv2c	5.69984	0.00100519	2.99775
Ppp1r1b	-3.77116	1	0		Apoc1	4.00175	0.00107455	2.96877
Tnfsf10	-3.76861	1	0		4930426D05Rik	3.33074	0.00117841	2.9287
Mb21d1	-3.76495	1	0		Ksr2	2.64578	0.00118526	2.92618
Mmp19	-3.75571	1	0		Gys1	2.00708	0.00119133	2.92397
Irf5	-3.75533	1	0		Mdh1b	6.35378	0.00124824	2.9037
Pkp1	-3.75466	1	0		Myt1	4.98753	0.00124824	2.9037
Gm13861	-3.74159	1	0		Emx2	3.30409	0.00124824	2.9037
5430427N15Rik	-3.7354	1	0		Ube2ql1	5.65764	0.0013123	2.88197
Gm4070	-3.73148	1	0		2810029C07Rik	4.54751	0.00139392	2.85576
Gimap5	-3.72785	1	0		Dnaaf2	2.38665	0.00141326	2.84978
D430036J16Rik	-3.72444	1	0		Egf	6.23679	0.001669	2.77754
Gprc5a	-3.71809	1	0		Fam110c	5.90843	0.001669	2.77754
Gm37125	-3.71535	1	0		Fn3k	5.50808	0.001669	2.77754
Rassf5	-3.71102	1	0		A530016L24Rik	5.26003	0.00183627	2.73606
Gm45650	-3.69303	1	0		Dlx5	4.16707	0.00194214	2.71172
Gm26778	-3.67768	1	0		4931415C17Rik	5.86976	0.0022306	2.65158
Mxd3	-3.67694	1	0		Dach2	5.78761	0.0022306	2.65158
Gbp2	-3.66607	1	0		Gm37776	5.77204	0.0022306	2.65158
Nlrp5-ps	-3.66153	1	0		Mettl24	5.54513	0.0022306	2.65158
Ly6c2	-3.65699	1	0		Gm13648	4.34943	0.0022306	2.65158
Pllp	-3.64612	1	0		Styxl1	4.24077	0.0022306	2.65158
Mrgprf	-3.64209	1	0		Gm4473	3.08772	0.0022306	2.65158
Wnt2b	-3.62993	1	0		Ficd	3.24003	0.00230059	2.63816
Gm38036	-3.62815	1	0		Slc34a2	6.0589	0.00239402	2.62087
Gm36569	-3.62672	1	0		Svopl	4.98027	0.00258336	2.58781
Ankrd33b	-3.62533	1	0		Ccdc138	2.05489	0.00263759	2.57879
Mdga2	-3.62368	1	0		Tmem91	3.09786	0.00268564	2.57095
Rarres1	-3.61906	1	0		Rps6ka6	2.79164	0.00269999	2.56864
Evi2b	-3.61693	1	0		Zfand4	3.93721	0.0027696	2.55758
Nov	-3.60563	1	0		Galm	2.38512	0.00281062	2.5512
Lrrtm2	-3.6056	1	0		9130019P16Rik	2.74647	0.00281527	2.55048
Bcl2a1d	-3.59955	1	0		A430072P03Rik	4.74125	0.00297987	2.5258
Ppp1r14c	-3.59934	1	0		Fam57b	4.54236	0.00297987	2.5258
Cd44	-3.59279	1	0		Dlx2	4.00895	0.00308156	2.51123
Tnfsf9	-3.59105	1	0		Adssl1	2.45809	0.00309918	2.50875
Bard1	-3.59075	1	0		Zkscan16	4.6945	0.00317733	2.49794
Fam178b	-3.57426	1	0		Abhd18	2.96439	0.00325918	2.48689
Mmrn2	-3.56977	1	0		Trim45	3.16263	0.00332634	2.47803
Alx4	-3.55627	1	0		Tstd1	2.44551	0.00334883	2.47511
Kcna6	-3.54792	1	0		Adgra3	2.63894	0.00338636	2.47027
Angpt2	-3.54532	1	0		Pcsk6	4.26121	0.00342227	2.46569
Sp7	-3.53313	1	0		Fam83f	3.33987	0.00353057	2.45216
Lgi1	-3.52865	1	0		Fam124a	4.14528	0.00357664	2.44652
Map3k8	-3.52697	1	0		Myo5c	4.04823	0.00385647	2.41381
Cstad	-3.52375	1	0		Rab19	3.81227	0.00395484	2.40287
Nol3	-3.52338	1	0		Galnt9	5.00925	0.0039791	2.40021
Pfkfb1	-3.52139	1	0		Prickle4	2.8331	0.0039791	2.40021
Abi3	-3.51626	1	0		Bicdl1	2.23529	0.00401465	2.39635
Rasgrp2	-3.51625	1	0		Sv2a	2.45478	0.00405354	2.39217
C2	-3.51471	1	0		AC140264.3	3.80745	0.00433793	2.36272
Stap1	-3.51462	1	0		Gm13830	4.67098	0.00438639	2.35789
Gm26645	-3.51103	1	0		Cdcp1	5.64501	0.00439535	2.35701
Ska3	-3.50767	1	0		Fam187b	4.45221	0.0044976	2.34702
Trp63	-3.50356	1	0		AC132085.1	2.01607	0.00466138	2.33149
Ltc4s	-3.50029	1	0		Megf11	2.38989	0.00485754	2.31358
Cmah	-3.5002	1	0		Kcna4	3.1998	0.00499174	2.30175
Ctrl	-3.49187	1	0		Pkp3	6.28159	0.00531115	2.27481
Gm16229	-3.48797	1	0		Col6a4	6.03428	0.00531115	2.27481
Cbr2	-3.47562	1	0		Gm44676	5.7554	0.00531115	2.27481
Eci3	-3.47214	1	0		Adgra1	5.22061	0.00531115	2.27481
2210418O10Rik	-3.46882	1	0		Gm26692	4.57828	0.00531115	2.27481
Nkain3	-3.45387	1	0		Synrg	3.36245	0.00534366	2.27216
Ndc80	-3.45145	1	0		Urb1	2.04952	0.0053889	2.2685
Pcdh17	-3.44838	1	0		Gm1661	2.11714	0.00542723	2.26542
Il16	-3.4475	1	0		Ephb1	2.5477	0.0054578	2.26298
Chrm2	-3.439	1	0		Cep131	2.4461	0.00547223	2.26184
Trp53cor1	-3.43082	1	0		Zfp174	2.8564	0.00576276	2.23937
Vwa1	-3.42881	1	0		Gal	6.34714	0.00586139	2.232
Mir155hg	-3.42872	1	0		Sox21	4.26898	0.00603703	2.21918
Krt75	-3.42771	1	0		Il17rb	4.37232	0.00630319	2.20044
Gm26762	-3.42468	1	0		Asns	2.37727	0.00647886	2.1885
Popdc2	-3.42439	1	0		Dnase1	3.06708	0.00680144	2.1674
Gm19590	-3.41854	1	0		Fam46a	2.52931	0.00704556	2.15208
Slc27a6	-3.41484	1	0		Rab3c	5.35206	0.00708616	2.14959
Ch25h	-3.41413	1	0		A930005G22Rik	4.89638	0.00708616	2.14959
Isg15	-3.4115	1	0		Erich1	2.29151	0.00714714	2.14587
Ctnna3	-3.40155	1	0		Hs3st3b1	3.17452	0.00722567	2.14112
Egfl7	-3.39944	1	0		A730020E08Rik	3.2739	0.00743729	2.12859
Gm43751	-3.39578	1	0		Sybu	2.51224	0.00789411	2.1027
Slc2a3	-3.38477	1	0		AC123720.1	2.62805	0.00791687	2.10145
Aurkb	-3.38115	1	0		Dennd6b	2.23896	0.00815015	2.08883
Slc9a5	-3.3656	1	0		Dach1	2.27061	0.00824563	2.08378
Adam33	-3.35491	1	0		Tdrd7	2.10208	0.00837937	2.07679
Dll4	-3.34557	1	0		Amer2	3.22504	0.00916584	2.03783
Crygn	-3.33696	1	0		Clmn	2.20828	0.00942283	2.02582
Gm44065	-3.33408	1	0		4930512H18Rik	5.15787	0.0094505	2.02455
5930403N24Rik	-3.33223	1	0		4833428L15Rik	4.95091	0.0094505	2.02455
Gm16201	-3.32417	1	0		Map3k14	2.48412	0.0101049	1.99547
Agap2	-3.31504	1	0		Ttll5	2.88192	0.0105182	1.97806
Gm30648	-3.31467	1	0		Tox3	3.36469	0.0106319	1.97339
Spats1	-3.31438	1	0		Sema4f	2.3625	0.0110116	1.95815
Bub1b	-3.31347	1	0		P2ry2	3.43795	0.0111168	1.95402
Gm11627	-3.31265	1	0		Erbb4	3.69966	0.0115197	1.93856
E2f1	-3.30896	1	0		Cntfr	2.02759	0.0117877	1.92857
Gm12688	-3.30855	1	0		Itga3	2.4247	0.0118575	1.92601
Milr1	-3.3071	1	0		Lpar3	2.39457	0.0124592	1.90451
Kcnt2	-3.3062	1	0		Plet1	5.86367	0.0125987	1.89968
Dmgdh	-3.29643	1	0		Gm44681	5.52911	0.0125987	1.89968
Mpp6	-3.29307	1	0		Acpp	6.16687	0.0135503	1.86805
Ebi3	-3.29287	1	0		Celsr3	5.31624	0.0138692	1.85795
Cd34	-3.27286	1	0		P2rx3	5.12447	0.0141386	1.84959
Tram1l1	-3.26719	1	0		Fam122b	3.00996	0.0145209	1.83801
Bdkrb1	-3.26121	1	0		Zkscan2	3.56513	0.0147342	1.83167
Npr1	-3.24912	1	0		Kcnq1	3.88292	0.0148963	1.82692
Dgkeos	-3.24328	1	0		Fgfrl1	2.85783	0.0151922	1.81838
Mdfic	-3.24081	1	0		Map7d2	2.35994	0.0160815	1.79367
Pglyrp1	-3.23973	1	0		Mei1	5.5983	0.0167889	1.77498
Pde8b	-3.2377	1	0		Sv2b	5.54634	0.0167889	1.77498
Gm6277	-3.2246	1	0		Adamts19	5.16908	0.0167889	1.77498
8030453O22Rik	-3.20982	1	0		Olfm4	4.66856	0.0167889	1.77498
Herc6	-3.20963	1	0		Stpg1	3.35718	0.0167889	1.77498
Cdca7	-3.20832	1	0		AC156631.1	2.40974	0.0167889	1.77498
Gm6162	-3.20654	1	0		Map3k13	2.28566	0.0168337	1.77382
Dennd1c	-3.20028	1	0		Sowaha	2.50391	0.0172656	1.76282
Slc35d3	-3.19764	1	0		Nrxn2	2.29218	0.0179076	1.74696
Slc7a7	-3.18535	1	0		Ccdc87	4.7549	0.0180395	1.74378
Rims1	-3.18059	1	0		Hmx2	4.02686	0.0195089	1.70977
Phf11d	-3.17905	1	0		Inhba	4.16885	0.0200238	1.69845
Fam105a	-3.1781	1	0		Dnah1	2.98423	0.0210248	1.67727
Mecom	-3.17668	1	0		Zbtb26	2.00526	0.0212669	1.6723
Pimreg	-3.17592	1	0		Ttc30a1	3.06397	0.0218551	1.66045
Abca8b	-3.15917	1	0		Ppp1r42	4.71613	0.0223643	1.65045
Espl1	-3.14911	1	0		Tmem88b	4.69735	0.0223643	1.65045
C330027C09Rik	-3.14784	1	0		A530020G20Rik	3.41968	0.0223643	1.65045
Slc43a3	-3.14616	1	0		4930579K19Rik	2.59681	0.024115	1.61771
Ly6g5b	-3.14388	1	0		Nectin4	5.79749	0.0242423	1.61543
Tagap	-3.14172	1	0		Dydc1	3.75069	0.0246407	1.60835
Gm20750	-3.13324	1	0		Zbtb49	2.27242	0.0250595	1.60103
Gm14261	-3.12542	1	0		Gm45457	4.63422	0.0258354	1.58779
Gdnf	-3.11804	1	0		Arntl2	3.00497	0.0260271	1.58457
Des	-3.11644	1	0		Rasgrp1	4.16967	0.0268166	1.5716
Akna	-3.10824	1	0		Tmem108	2.88655	0.0278822	1.55467
Slc25a45	-3.10748	1	0		Abcb9	2.73688	0.0290337	1.5371
Trim14	-3.10081	1	0		Lmx1a	5.70664	0.0297799	1.52608
Cyp2r1	-3.09075	1	0		Slc37a1	5.55436	0.0297799	1.52608
Fmod	-3.08682	1	0		Peli3	5.43646	0.0297799	1.52608
Serpinb8	-3.0866	1	0		Cyp4f39	5.09132	0.0297799	1.52608
Gm37183	-3.08052	1	0		Gm26908	4.33611	0.0297799	1.52608
Gm20646	-3.07432	1	0		Gm32391	3.10633	0.0297799	1.52608
Calhm2	-3.07209	1	0		Gm45458	3.06256	0.0297799	1.52608
Zbp1	-3.06005	1	0		Dnah7c	4.86976	0.0305669	1.51475
Top2a	-3.05573	1	0		Pask	2.08621	0.0307135	1.51267
Gm15533	-3.05122	1	0		BC067074	2.94973	0.0308958	1.5101
Asb4	-3.04911	1	0		Tmem179	2.75379	0.0311724	1.50623
Kcnt1	-3.0409	1	0		Sez6	4.50064	0.0318895	1.49635
Gm2061	-3.03982	1	0		Scgb1c1	4.61609	0.0323523	1.4901
Mmp28	-3.03847	1	0		E2f3	2.1791	0.0331649	1.47932
Camk2a	-3.03786	1	0		Masp1	3.74984	0.0344062	1.46336
Sh3bgrl2	-3.03005	1	0		Obscn	4.18583	0.034527	1.46184
Kif26a	-3.0214	1	0		Scube2	4.72333	0.0346393	1.46043
Osr1	-3.02121	1	0		Mapk8ip2	3.91557	0.0350923	1.45479
Cacna1h	-3.01715	1	0		Gm15860	2.50539	0.035576	1.44884
Neil3	-3.01376	1	0		Artn	3.51157	0.0364854	1.43788
Halr1	-3.01334	1	0		Best1	2.80381	0.0366946	1.4354
Ppfia2	-3.00984	1	0		Zscan18	2.2841	0.0370075	1.43171
4930474H06Rik	-3.00779	1	0		Tppp	5.47498	0.03964	1.40187
Gm38211	-3.00593	1	0		Slc27a2	5.44839	0.03964	1.40187
Batf	-2.99909	1	0		Tpo	5.38389	0.03964	1.40187
Mustn1	-2.99726	1	0		Pcdh11x	5.35249	0.03964	1.40187
Cacng8	-2.99696	1	0		Armc3	5.20654	0.03964	1.40187
Nrm	-2.99485	1	0		Gm43154	5.11683	0.03964	1.40187
Ifitm5	-2.99434	1	0		Aknad1	4.69201	0.03964	1.40187
Cfp	-2.9936	1	0		Nol4	4.65039	0.03964	1.40187
Sema6c	-2.98929	1	0		Brsk1	4.09494	0.03964	1.40187
Rpp25	-2.98876	1	0		AC125312.1	3.33373	0.03964	1.40187
AC153366.1	-2.98691	1	0		Gm15234	2.65723	0.03964	1.40187
Gm10748	-2.98611	1	0		A930006L05Rik	2.77731	0.0398033	1.40008
Kif2c	-2.9849	1	0		A630052C17Rik	3.91889	0.0398201	1.3999
Pcdh19	-2.98458	1	0		Gm37738	2.38721	0.0398728	1.39932
Kif7	-2.98284	1	0		Adgb	2.70241	0.0413745	1.38327
Ggn	-2.98213	1	0		Sapcd1	3.48989	0.0420553	1.37618
D16Ertd472e	-2.97978	1	0		Gm43413	2.73018	0.0424094	1.37254
Hyls1	-2.9797	1	0		Dnajc6	3.89543	0.0453878	1.34306
Ifit2	-2.97499	1	0		Fut2	4.20996	0.0474614	1.32366
Aatk	-2.97479	1	0		Spag1	3.57374	0.047881	1.31984
Ly86	-2.97147	1	0		Tjp3	3.63063	0.0480363	1.31843
Mamdc2	-2.96258	1	0		Gm10941	3.21573	0.0483484	1.31562
Filip1l	-2.95743	1	0		Smim6	2.93816	0.0483506	1.3156
Parp9	-2.95601	1	0		Syn1	2.92257	0.0497771	1.30297
Nuf2	-2.95269	1	0		Angel1	2.04402	0.0521172	1.28302
Ccna2	-2.94836	1	0		Bcdin3d	3.07295	0.052176	1.28253
Gm37310	-2.94597	1	0		Cnksr1	4.94554	0.052746	1.27781
Zkscan4	-2.94566	1	0		Chd5	4.05725	0.052746	1.27781
Ube2c	-2.94459	1	0		Gm30382	3.92027	0.052746	1.27781
Foxd3	-2.94184	1	0		Gm38037	3.91573	0.052746	1.27781
Serp2	-2.93875	1	0		Gm904	2.73573	0.052746	1.27781
Gm37063	-2.92851	1	0		1700061H18Rik	2.14637	0.052746	1.27781
Sulf2	-2.92763	1	0		Klc2	2.35209	0.0528656	1.27683
Fam26f	-2.92483	1	0		Ncoa5	4.47069	0.0533891	1.27255
Gm15922	-2.92429	1	0		Ndrg4	2.07565	0.054621	1.26264
D030062O11Rik	-2.92201	1	0		Rpusd3	2.81529	0.0557183	1.254
Gm26541	-2.91294	1	0		Kcnip3	4.9066	0.0592555	1.22727
Lrg1	-2.91231	1	0		Pgm5	3.01021	0.0603552	1.21928
AL645643.1	-2.90903	1	0		Ssh3	2.0163	0.0620811	1.20704
Adamts20	-2.90596	1	0		Klhl14	4.05573	0.0621613	1.20648
Fam163a	-2.90297	1	0		G730003C15Rik	3.72994	0.0635194	1.19709
Slfn5	-2.90256	1	0		Dcst1	2.96533	0.0642517	1.19212
AC153800.1	-2.9022	1	0		1700105P06Rik	2.10468	0.0658003	1.18177
Parp14	-2.90012	1	0		Fads6	2.10276	0.0665759	1.17668
Fgd5	-2.89863	1	0		Fut9	3.25157	0.0673603	1.1716
A830082K12Rik	-2.89466	1	0		Olig3	5.15612	0.070161	1.1539
P2ry14	-2.89367	1	0		St8sia3	4.72148	0.070161	1.1539
Hba-a1	-2.88994	1	0		Dlx3	4.35531	0.070161	1.1539
Gimap8	-2.88655	1	0		Zbtb7b	3.57991	0.070161	1.1539
Lrrc36	-2.88367	1	0		Hist2h2be	2.8287	0.0760414	1.11895
Gm44661	-2.88045	1	0		Gm4675	4.30196	0.0764632	1.11655
Gm37956	-2.87284	1	0		Gm16130	2.68378	0.0764632	1.11655
Rxfp2	-2.86873	1	0		Wnt7a	5.86176	0.0769606	1.11373
Cntn3	-2.86799	1	0		1700071M16Rik	2.3787	0.077478	1.11082
4930511M06Rik	-2.85978	1	0		Ankef1	4.8651	0.0802701	1.09545
Gm6556	-2.85922	1	0		Glis3	2.831	0.0809556	1.09175
Gm20503	-2.85799	1	0		Rims2	2.79555	0.0870221	1.06037
Gsdmd	-2.85436	1	0		Aqp4	6.04224	0.093295	1.03014
Lsmem1	-2.8538	1	0		Prss33	5.7791	0.093295	1.03014
Jsrp1	-2.83392	1	0		Fam19a2	5.73323	0.093295	1.03014
Gm29340	-2.82359	1	0		Slc17a2	5.64798	0.093295	1.03014
Gm16060	-2.81927	1	0		Creb3l4	5.56746	0.093295	1.03014
Slc37a2	-2.81882	1	0		Mgat5b	5.1481	0.093295	1.03014
Slitrk2	-2.81784	1	0		Diras2	5.05815	0.093295	1.03014
Ckap2l	-2.81495	1	0		Tmem266	4.81692	0.093295	1.03014
Prdm1	-2.81321	1	0		Ppp1r14d	3.93712	0.093295	1.03014
Pcdhb19	-2.79862	1	0		Bpifa5	3.89076	0.093295	1.03014
Cxcl10	-2.79662	1	0		March4	3.38027	0.093295	1.03014
Lrrc4b	-2.79259	1	0		Rnase1	4.17692	0.0935035	1.02917
Zan	-2.79073	1	0		Adam11	3.19298	0.0988353	1.00509
Gm17660	-2.78556	1	0		Rmnd1	2.06073	0.0993367	1.00289
Slc22a8	-2.78376	1	0		Slc7a14	5.40268	0.0999663	1.00015
Chek1	-2.77493	1	0		Nmnat3	2.36659	0.101506	0.993509
Shcbp1	-2.77416	1	0		Gm26641	4.13849	0.104218	0.982057
Fbxw26	-2.77382	1	0		Fgf8	4.29527	0.104556	0.980652
Plcb1	-2.76888	1	0		Stac	2.1377	0.107357	0.969168
Gm10134	-2.76622	1	0		Napb	2.06702	0.108507	0.964543
Htr1b	-2.76001	1	0		Gm12022	4.52019	0.109393	0.961009
Fam212a	-2.7578	1	0		Gramd2	3.74268	0.112616	0.948401
Ccne1	-2.75604	1	0		Adamts14	2.88951	0.115929	0.935808
Gm43422	-2.74621	1	0		Oacyl	2.92997	0.116303	0.93441
Fignl1	-2.74599	1	0		Gm32856	2.19111	0.12032	0.919662
5430435K18Rik	-2.74504	1	0		Ttll9	3.08058	0.120414	0.919322
Lst1	-2.74183	1	0		Nectin3	2.06349	0.123059	0.909887
B3gat1	-2.74007	1	0		Cdh15	5.62141	0.124017	0.906518
Irgm2	-2.73949	1	0		Glis1	3.82314	0.124017	0.906518
Cphx1	-2.73808	1	0		Plekhg6	5.15848	0.125947	0.899813
Gm13111	-2.73153	1	0		Tbc1d9	4.71155	0.133177	0.875571
Gm16277	-2.73008	1	0		Gm5607	4.07708	0.135268	0.868803
Ptpn18	-2.72464	1	0		Sfn	4.47582	0.139325	0.85597
Spc25	-2.7231	1	0		Fosl1	4.71101	0.141047	0.850636
Gm7180	-2.72225	1	0		Zfp3	3.37478	0.141886	0.848062
Pdzd4	-2.70669	1	0		Scn3b	4.03172	0.145866	0.836045
Irx5	-2.70592	1	0		F730043M19Rik	3.23993	0.150944	0.821183
Gm12963	-2.70359	1	0		Cbx8	3.23177	0.159908	0.796129
Nat8	-2.6993	1	0		Rspo2	5.82938	0.164806	0.783028
Cd55	-2.69758	1	0		Tsnaxip1	5.24366	0.164806	0.783028
Pbk	-2.69287	1	0		Jakmip1	5.22986	0.164806	0.783028
Parp12	-2.6882	1	0		Slc16a5	5.03906	0.164806	0.783028
Pou2f2	-2.68571	1	0		Gm37199	4.68842	0.164806	0.783028
Iba57	-2.68285	1	0		Actl6b	4.66737	0.164806	0.783028
Fmn2	-2.68123	1	0		D130043K22Rik	4.54008	0.164806	0.783028
Slc11a1	-2.67727	1	0		Tnr	4.19277	0.164806	0.783028
Gm12403	-2.65602	1	0		Gm16141	3.08927	0.164806	0.783028
Esyt2	-2.6552	1	0		Zfp7	2.9812	0.16588	0.780207
Gm43329	-2.65508	1	0		Pik3cb	2.95021	0.175188	0.756495
2310014F06Rik	-2.65113	1	0		Tut1	2.50522	0.179054	0.747016
Nanog	-2.64879	1	0		Ocm	8.3751	0.18011	0.744463
4933423P22Rik	-2.64539	1	0		Gm44144	3.3109	0.180419	0.743719
Pygm	-2.64304	1	0		Grb7	4.11733	0.180991	0.742344
Il6ra	-2.64188	1	0		Slc2a13	4.32567	0.191484	0.717868
A430010J10Rik	-2.64047	1	0		Ss18l1	2.2984	0.200664	0.69753
Itga9	-2.63307	1	0		Gng3	3.1645	0.206685	0.684691
Slc8b1	-2.63262	1	0		C330021F23Rik	3.67324	0.207617	0.682737
3110001I22Rik	-2.62973	1	0		Zfp185	3.23671	0.208214	0.68149
Smco4	-2.62807	1	0		Fgf12	3.26155	0.20981	0.678175
Fes	-2.62681	1	0		Riiad1	2.74098	0.21004	0.677699
Ankk1	-2.62527	1	0		Fam169a	2.78047	0.21188	0.673909
Dtx3l	-2.6239	1	0		Rtp1	5.90948	0.218945	0.659665
D730045B01Rik	-2.61828	1	0		Wee2	5.53154	0.218945	0.659665
Gngt2	-2.61763	1	0		Sdr16c5	5.30966	0.218945	0.659665
Gm16010	-2.61703	1	0		Cnih3	4.86365	0.218945	0.659665
AC163637.2	-2.61656	1	0		Cfap157	4.76448	0.218945	0.659665
9530026P05Rik	-2.61621	1	0		5330434G04Rik	4.62527	0.218945	0.659665
Olfml2b	-2.61341	1	0		Pih1h3b	4.29562	0.218945	0.659665
Sdk2	-2.61004	1	0		Gm29266	2.08085	0.218945	0.659665
Agtr1a	-2.60822	1	0		Fam161b	2.05744	0.226081	0.645735
Snai1	-2.59265	1	0		Phf1	2.09131	0.22803	0.642008
Melk	-2.59083	1	0		Sod3	2.28911	0.231241	0.635934
Ism1	-2.58776	1	0		D930019O06Rik	4.59765	0.234759	0.629378
Ctsc	-2.58723	1	0		Tectb	11.341	0.245556	0.609849
Anln	-2.5868	1	0		Stx1b	2.19776	0.255976	0.591801
4933431C10Rik	-2.58606	1	0		D930020B18Rik	3.34172	0.26064	0.583959
Tnfrsf11a	-2.58389	1	0		A430018G15Rik	2.5165	0.262682	0.580569
Gm44416	-2.58251	1	0		AU041133	2.04456	0.271352	0.566467
Bub1	-2.57798	1	0		1190005I06Rik	2.11426	0.274927	0.560783
Trpc5	-2.57236	1	0		Gm7694	2.31325	0.275642	0.559654
Smco3	-2.57137	1	0		Mgat5	2.17594	0.27967	0.553355
BC051226	-2.56928	1	0		Slc25a18	5.73056	0.290789	0.536422
Kif20a	-2.56769	1	0		Klhdc7b	4.72474	0.290789	0.536422
Polg	-2.56552	1	0		4932443I19Rik	3.6497	0.290789	0.536422
6330403K07Rik	-2.56052	1	0		Gm13373	3.19861	0.290789	0.536422
Scarf2	-2.55863	1	0		Cpa6	2.40762	0.301476	0.520747
Gm8565	-2.55243	1	0		Itpkc	2.76321	0.303364	0.518036
Gm14005	-2.55069	1	0		Marveld2	2.2754	0.305506	0.51498
Adarb2	-2.54703	1	0		Gpr68	5.6861	0.321045	0.493435
B130046B21Rik	-2.54479	1	0		4632404H12Rik	2.17782	0.328702	0.483198
Slc1a1	-2.54453	1	0		B230217C12Rik	4.37626	0.329406	0.482269
Gm10268	-2.53803	1	0		Cyp2s1	3.37298	0.329858	0.481673
Gm10603	-2.53684	1	0		Gm2464	3.13004	0.347266	0.459337
C9	-2.52938	1	0		Gm26771	2.69351	0.347596	0.458926
Gm44249	-2.52389	1	0		Endog	3.26515	0.352578	0.452745
Ehbp1l1	-2.52011	1	0		Frmpd4	3.24467	0.353484	0.45163
Col6a3	-2.51776	1	0		Chst8	2.41115	0.354377	0.450534
Irf4	-2.51662	1	0		Zc3h8	2.63567	0.354451	0.450444
Gm9885	-2.51236	1	0		B3galt5	2.91501	0.358038	0.44607
Slc25a24	-2.51151	1	0		Pde10a	2.90962	0.358257	0.445805
Nagpa	-2.5085	1	0		B4galnt1	2.52133	0.362649	0.440514
Optn	-2.50283	1	0		Med9os	2.21206	0.366938	0.435407
Gm20682	-2.50172	1	0		Fat2	5.80019	0.386106	0.413293
Gdf9	-2.49914	1	0		Lct	5.30656	0.386106	0.413293
Arl4d	-2.49836	1	0		Pitpnm3	5.19142	0.386106	0.413293
Lrrn2	-2.49611	1	0		1700086L19Rik	4.39296	0.386106	0.413293
Entpd1	-2.48674	1	0		Gm14635	3.45561	0.386106	0.413293
Gm45774	-2.48388	1	0		Slc8a1	2.1103	0.391617	0.407138
Igtp	-2.48366	1	0		Tiam1	2.06604	0.404264	0.393335
Fancb	-2.47815	1	0		Wdr27	2.91906	0.470106	0.327805
Rbpms2	-2.47407	1	0		A930009A15Rik	2.11568	0.477675	0.320868
Vpreb3	-2.47212	1	0		Gm4419	2.83712	0.478311	0.320289
Zfp189	-2.4651	1	0		Gm43359	3.17015	0.49958	0.301395
Tmem44	-2.46424	1	0		Gm26724	2.19989	0.500949	0.300206
Mndal	-2.46377	1	0		Dll3	5.39169	0.512542	0.29027
2900055J20Rik	-2.46046	1	0		Krt90	5.34211	0.512542	0.29027
Hhat	-2.46031	1	0		Gucy2f	5.17297	0.512542	0.29027
Lamc3	-2.46022	1	0		Fam167a	4.9505	0.512542	0.29027
Adamtsl4	-2.45804	1	0		Ddx25	4.78889	0.512542	0.29027
Vav2	-2.45568	1	0		Dmkn	4.76678	0.512542	0.29027
Gm15448	-2.45533	1	0		Hmgcll1	4.48349	0.512542	0.29027
Dmpk	-2.45204	1	0		Lyg2	4.4641	0.512542	0.29027
Esyt1	-2.45042	1	0		A430108G06Rik	4.44968	0.512542	0.29027
Gm21985	-2.45014	1	0		Cdkl1	4.24292	0.512542	0.29027
4933406P04Rik	-2.44993	1	0		Gm11762	3.66793	0.512542	0.29027
Gm7860	-2.44943	1	0		AC124489.2	3.28309	0.512542	0.29027
Knstrn	-2.44896	1	0		AC126459.5	3.13659	0.512542	0.29027
H2-Q7	-2.44881	1	0		Unc13a	2.23163	0.540975	0.266823
Icosl	-2.44413	1	0		Fgf21	2.01619	0.554498	0.2561
Gm15950	-2.43397	1	0		Clec11a	2.00908	0.57062	0.243653
Ncaph	-2.43337	1	0		Klk8	2.43509	0.577513	0.238438
Gm43667	-2.43326	1	0		1700037C18Rik	4.26801	0.580719	0.236034
Sav1	-2.42864	1	0		Cacna2d4	4.00173	0.606542	0.217139
Rag1	-2.42606	1	0		AI429214	3.31279	0.610914	0.21402
Pira2	-2.42258	1	0		Tmem145	2.70572	0.623016	0.205501
Gm13477	-2.41606	1	0		Btnl2	2.49496	0.639112	0.194423
Gm19656	-2.41569	1	0		Gtf2ird2	2.26633	0.641315	0.192928
Gjb1	-2.41027	1	0		Tha1	3.33845	0.654015	0.184412
Gm45351	-2.40931	1	0		Atmin	2.48343	0.673411	0.17172
Gm39566	-2.40847	1	0		Sowahb	5.32885	0.680228	0.167345
Sema4a	-2.40786	1	0		Grk1	4.6259	0.680228	0.167345
Lbp	-2.40373	1	0		Ptprn2	4.30301	0.680228	0.167345
Ak4	-2.40026	1	0		Gm5420	4.06604	0.680228	0.167345
Nap1l2	-2.39851	1	0		Gm44680	3.79343	0.680228	0.167345
Hpgds	-2.3978	1	0		Rab33a	2.74482	0.692436	0.15962
Afap1l2	-2.39648	1	0		Swsap1	2.03938	0.698702	0.155708
Efcab11	-2.39616	1	0		Gm16046	3.41978	0.752446	0.123525
Cenpa	-2.39069	1	0		Ager	2.95673	0.78348	0.105972
B3gat2	-2.39051	1	0		1700010I14Rik	3.38668	0.817576	0.087472
H2-Pb	-2.38605	1	0		Calb1	3.72782	0.831775	0.0799941
Sema5b	-2.38479	1	0		Fam222a	2.64875	0.861031	0.0649814
Apobec2	-2.38282	1	0		Cep170b	2.17214	0.868134	0.061413
Gm16712	-2.3682	1	0		Crocc	2.13632	0.879294	0.055866
Wnt4	-2.36706	1	0		Fcgbp	5.70613	0.90259	0.0445096
Asf1b	-2.36594	1	0		Gm17322	5.31225	0.90259	0.0445096
Irak3	-2.36217	1	0		Gm43398	5.01329	0.90259	0.0445096
Itgb8	-2.35873	1	0		AC159890.1	4.91594	0.90259	0.0445096
Fam83e	-2.35769	1	0		Kbtbd8	4.62097	0.90259	0.0445096
Col5a1	-2.35131	1	0		Galnt13	3.87673	0.90259	0.0445096
Spc24	-2.35053	1	0		A930041C12Rik	2.15325	0.90259	0.0445096
N4bp3	-2.34792	1	0		Matk	2.00727	0.911166	0.0404025
Adam23	-2.34668	1	0		1700001O22Rik	2.19259	0.921581	0.0354663
Ikbke	-2.34448	1	0		Stxbp5	2.00199	0.995018	0.00216892
Gm28875	-2.34125	1	0		Cdc14b	4.28703	0.996791	0.001396
Fgf11	-2.34057	1	0		AC154706.1	2.2188	0.996791	0.001396
2310043M15Rik	-2.33346	1	0		Prss56	8.81422	1	0
Has1	-2.33187	1	0		Nox3	7.52642	1	0
Csgalnact1	-2.32984	1	0		Hes5	6.21606	1	0
Hmmr	-2.32956	1	0		Rhpn2	6.08958	1	0
Col25a1	-2.32816	1	0		Fgf3	5.92081	1	0
Aldh1l1	-2.32727	1	0		Scg2	5.68744	1	0
A530013C23Rik	-2.32108	1	0		Igll1	5.68233	1	0
Cdc42ep5	-2.31844	1	0		Fam216b	5.62008	1	0
Nsl1	-2.31796	1	0		Atp2a3	5.60983	1	0
Psmb10	-2.31574	1	0		Smoc2	5.55878	1	0
Gm42547	-2.31568	1	0		Klhdc8a	5.45384	1	0
Klhl2	-2.3114	1	0		Ccdc89	5.40618	1	0
Gm39041	-2.3109	1	0		D630039A03Rik	5.38534	1	0
Eda	-2.30744	1	0		Rab17	5.30707	1	0
Gm38255	-2.30549	1	0		Cblc	5.30703	1	0
Gm10658	-2.30428	1	0		Cartpt	5.29484	1	0
R74862	-2.30383	1	0		Lad1	5.29461	1	0
Rab7b	-2.30199	1	0		Gm6831	5.2765	1	0
Gm42736	-2.30128	1	0		Rhov	5.26494	1	0
Nova1	-2.30039	1	0		Ush1g	5.25238	1	0
Tpx2	-2.29921	1	0		Nbeal2	5.1816	1	0
Tepp	-2.29904	1	0		Clcnka	5.1494	1	0
Scml2	-2.29886	1	0		Pcsk9	5.11346	1	0
Zfp948	-2.29786	1	0		Wdr17	5.04921	1	0
St3gal2	-2.2977	1	0		Chia1	5.04468	1	0
Slc9a3	-2.29641	1	0		Kcnmb2	5.03248	1	0
Ankrd61	-2.29434	1	0		Cfi	5.02073	1	0
AC087540.1	-2.28761	1	0		Bmp6	4.996	1	0
Atp13a5	-2.28757	1	0		Zpld1	4.96642	1	0
Osbpl5	-2.28562	1	0		Dennd2d	4.95496	1	0
Rasd1	-2.28043	1	0		9030612E09Rik	4.94872	1	0
Fn1	-2.27848	1	0		Strip2	4.94639	1	0
Gm17552	-2.27717	1	0		Dhx58	4.94151	1	0
Pgbd5	-2.27616	1	0		Sema3d	4.9403	1	0
Cdyl	-2.2668	1	0		Gm10605	4.92348	1	0
Efemp1	-2.26192	1	0		Mgat4c	4.9036	1	0
AC166361.2	-2.25996	1	0		Tmprss7	4.8778	1	0
Gm20633	-2.25508	1	0		Tacstd2	4.86668	1	0
Itga6	-2.25474	1	0		Slc51a	4.8611	1	0
Gm38111	-2.25314	1	0		Ntf3	4.84175	1	0
Hpgd	-2.25229	1	0		Ppp1r36	4.83623	1	0
Cdk1	-2.25156	1	0		Fer1l6	4.81926	1	0
Slc25a26	-2.25013	1	0		Slc9a4	4.8144	1	0
Irf8	-2.24876	1	0		Pla2g3	4.80598	1	0
B4galt6	-2.24827	1	0		Crybg1	4.79588	1	0
Orai1	-2.2458	1	0		Susd3	4.79536	1	0
Sowahc	-2.24228	1	0		Sptlc3	4.77591	1	0
Basp1	-2.24074	1	0		Kcnj13	4.75489	1	0
Asb5	-2.24037	1	0		Cutal	4.74704	1	0
Slc26a11	-2.23561	1	0		Eef1a2	4.72634	1	0
Smpd5	-2.23352	1	0		Cbln4	4.7189	1	0
U90926	-2.23348	1	0		Rin1	4.69067	1	0
Gm28411	-2.23209	1	0		Frmpd1	4.68325	1	0
Gm43190	-2.23106	1	0		Cabp7	4.67818	1	0
Ppm1f	-2.23014	1	0		Lrp2	4.67486	1	0
AC153504.2	-2.22809	1	0		Slc28a3	4.67383	1	0
Gch1	-2.22394	1	0		Syde2	4.65435	1	0
Thsd1	-2.22292	1	0		Tinag	4.6486	1	0
Capn1	-2.21096	1	0		Ryr2	4.63722	1	0
Gm38399	-2.20988	1	0		Scnn1b	4.6318	1	0
Gm2260	-2.20957	1	0		Dsg2	4.6247	1	0
Myo1c	-2.20462	1	0		Stk32a	4.62104	1	0
Vwc2	-2.20258	1	0		Pmel	4.60402	1	0
Hspa12a	-2.20255	1	0		Itgb6	4.60012	1	0
Riox1	-2.20149	1	0		Fyb2	4.59264	1	0
Gm17634	-2.19521	1	0		Fam46b	4.59206	1	0
Lcat	-2.193	1	0		Kcnv1	4.57801	1	0
Gm26615	-2.19234	1	0		Pbld2	4.57701	1	0
Cenpf	-2.18629	1	0		Myo7b	4.57134	1	0
Zfp575	-2.18623	1	0		Zfp385c	4.56334	1	0
Ncapg	-2.1761	1	0		Xylb	4.55892	1	0
Snx30	-2.17213	1	0		Gm37925	4.53803	1	0
Sesn2	-2.17085	1	0		Dscam	4.52642	1	0
Rgs17	-2.16882	1	0		Wbscr25	4.52605	1	0
Ulbp1	-2.16778	1	0		Asic3	4.52495	1	0
Neurl2	-2.16735	1	0		Dsp	4.52259	1	0
Agpat2	-2.16425	1	0		Slc18a1	4.521	1	0
Gm14057	-2.16285	1	0		Foxn4	4.51126	1	0
Gm12577	-2.1628	1	0		Zfp941	4.5036	1	0
Gm8239	-2.16246	1	0		Ptpn5	4.49592	1	0
Gamt	-2.15999	1	0		Tpbgl	4.4947	1	0
Pde2a	-2.15982	1	0		Vwa2	4.49325	1	0
Asic2	-2.1595	1	0		Rps6kl1	4.49071	1	0
Slc7a2	-2.15837	1	0		Btn2a2	4.49023	1	0
Suv39h2	-2.15763	1	0		Ccdc184	4.48309	1	0
Acsbg1	-2.15659	1	0		Lrrc8e	4.47132	1	0
C5ar2	-2.15585	1	0		Edn2	4.4593	1	0
Gm29418	-2.15481	1	0		Fam83g	4.45325	1	0
Adm	-2.15478	1	0		E330013P04Rik	4.44577	1	0
Mki67	-2.15427	1	0		Esrp2	4.44085	1	0
Gm11379	-2.15363	1	0		4930563E22Rik	4.43485	1	0
Kcnd3	-2.15303	1	0		Lrrc30	4.4317	1	0
Kif11	-2.15288	1	0		Khdrbs2	4.43125	1	0
Kif20b	-2.15171	1	0		Srrm4os	4.40394	1	0
Camp	-2.15161	1	0		Syt5	4.39964	1	0
Tmem88	-2.15135	1	0		Pde9a	4.39701	1	0
Abcb1b	-2.15111	1	0		6430531B16Rik	4.38936	1	0
D630008O14Rik	-2.15093	1	0		Gm14461	4.38819	1	0
Gm43802	-2.14873	1	0		Pgr	4.3866	1	0
Jaml	-2.14866	1	0		Cplx1	4.38178	1	0
Gucy1a2	-2.14332	1	0		Il5ra	4.37215	1	0
Gm20621	-2.14191	1	0		Gm9274	4.35893	1	0
Gm45758	-2.13738	1	0		9630001P10Rik	4.33885	1	0
Nckap1l	-2.13675	1	0		4933425D22Rik	4.32278	1	0
Gm42802	-2.13559	1	0		Pcsk1	4.31866	1	0
Rorb	-2.13402	1	0		Gucy2d	4.31752	1	0
Anpep	-2.13311	1	0		Daw1	4.31727	1	0
9430060I03Rik	-2.13297	1	0		Rnf224	4.31161	1	0
E430021H15Rik	-2.13278	1	0		Panx3	4.29955	1	0
Sult5a1	-2.13254	1	0		Gm26507	4.29665	1	0
Gm45193	-2.12803	1	0		Dbx2	4.29055	1	0
Apobec1	-2.12549	1	0		1700047M11Rik	4.28382	1	0
Hsd11b1	-2.1246	1	0		Tmem63c	4.27855	1	0
Gm29361	-2.12383	1	0		Nppa	4.26283	1	0
Rnf144a	-2.12335	1	0		Fam69c	4.25946	1	0
Pgf	-2.12278	1	0		Kcnc2	4.25712	1	0
Dlgap5	-2.12077	1	0		Tspoap1	4.25489	1	0
Trim59	-2.11457	1	0		Tmprss2	4.25474	1	0
Zfp454	-2.11407	1	0		Draxin	4.24699	1	0
Gm8675	-2.1138	1	0		Stk26	4.23859	1	0
Gm9132	-2.11	1	0		Rims3	4.23696	1	0
Rgs2	-2.10985	1	0		Brinp2	4.22574	1	0
Kcnn2	-2.10707	1	0		Bend4	4.22417	1	0
Crem	-2.10313	1	0		Cadps	4.20665	1	0
Zfp808	-2.09899	1	0		Fam78b	4.19894	1	0
Gm29595	-2.09698	1	0		Pcdha12	4.19648	1	0
Slc15a3	-2.09666	1	0		Mmp24	4.17845	1	0
1700026D11Rik	-2.09628	1	0		Map3k9	4.17645	1	0
Gm42970	-2.09537	1	0		Gm35021	4.17299	1	0
BC055324	-2.09242	1	0		4933407L21Rik	4.16981	1	0
Mcam	-2.09125	1	0		C2cd4a	4.16939	1	0
Rapgef3os2	-2.08872	1	0		Ccdc60	4.15644	1	0
B230311B06Rik	-2.08479	1	0		Lgi3	4.1433	1	0
Ifi202b	-2.08405	1	0		Lrrc7	4.14235	1	0
Gm43750	-2.08143	1	0		Nup62cl	4.14095	1	0
AI506816	-2.08057	1	0		Necab1	4.13968	1	0
Cks2	-2.08041	1	0		Slc44a5	4.13321	1	0
Pcdhga6	-2.07832	1	0		Ddc	4.12736	1	0
Prr11	-2.07707	1	0		Ttc16	4.1168	1	0
Man2a1	-2.07633	1	0		C130026L21Rik	4.1057	1	0
C8g	-2.07593	1	0		Crh	4.08774	1	0
Fmnl2	-2.07026	1	0		Fam189a2	4.08317	1	0
Gm27252	-2.0693	1	0		Dkk2	4.07859	1	0
4930562D21Rik	-2.06756	1	0		Slc15a5	4.07673	1	0
Ccnb2	-2.06713	1	0		Sorbs2os	4.07334	1	0
Zadh2	-2.06348	1	0		Gm45441	4.06645	1	0
Ece2	-2.06335	1	0		Ovol2	4.06589	1	0
Gm15839	-2.06304	1	0		C1rl	4.05375	1	0
Gsk3a	-2.06246	1	0		Gm37464	4.04998	1	0
Eif5a2	-2.06082	1	0		Arpp21	4.04792	1	0
Mfrp	-2.05988	1	0		Fgg	4.03657	1	0
1700006J14Rik	-2.05808	1	0		B3galt4	4.02024	1	0
Large1	-2.05673	1	0		AC079680.3	4.00769	1	0
Gm26637	-2.05666	1	0		Tulp2	3.9834	1	0
Napepld	-2.0565	1	0		Bicdl2	3.98191	1	0
Sqor	-2.05494	1	0		AC164567.5	3.98123	1	0
Tcf7	-2.05492	1	0		A530083I20Rik	3.97906	1	0
Prc1	-2.05355	1	0		Ak7	3.97277	1	0
Mex3b	-2.05208	1	0		Il1rapl1	3.97193	1	0
Sgcd	-2.04987	1	0		Sult2b1	3.97146	1	0
Angptl1	-2.04763	1	0		Asic4	3.96823	1	0
Gm44148	-2.0438	1	0		Tekt5	3.96288	1	0
Haus4	-2.04308	1	0		AC158398.1	3.95585	1	0
Plekha4	-2.04198	1	0		Gbx2	3.95359	1	0
Chst3	-2.03959	1	0		Gm19557	3.95228	1	0
Gm16585	-2.03373	1	0		Crb2	3.9512	1	0
Nod1	-2.03124	1	0		Lin7b	3.95052	1	0
Gm6133	-2.02865	1	0		Osbp2	3.94578	1	0
Gm38057	-2.02719	1	0		6720427I07Rik	3.94099	1	0
Pop1	-2.02699	1	0		5330417C22Rik	3.94008	1	0
Kif14	-2.02672	1	0		Ms4a3	3.93721	1	0
Alpl	-2.02281	1	0		Disp3	3.93226	1	0
Ednrb	-2.02187	1	0		Plekhs1	3.92995	1	0
Plekhf1	-2.02093	1	0		Wfdc3	3.91787	1	0
AC162893.1	-2.01713	1	0		Isl2	3.91623	1	0
Hbb-bs	-2.01498	1	0		Ces1d	3.90749	1	0
Arhgap27	-2.01015	1	0		Xylt1	3.90748	1	0
Egln3	-2.00751	1	0		Sh2d4a	3.90223	1	0
Irx1	-2.0038	1	0		Mill1	3.9016	1	0
Nudt17	-2.0038	1	0		A230065N10Rik	3.90126	1	0
Atp11c	-2.0005	1	0		AC144543.2	3.90021	1	0
Arhgap19	-2.00027	1	0		Spaca9	3.89739	1	0
Hs3st1	-1.99917	0.00704798	2.15194		2210011C24Rik	3.8875	1	0
Sytl2	-1.99872	1	0		Usp29	3.88498	1	0
Megf6	-1.99778	1	0		Zfp418	3.88136	1	0
Tspan5	-1.99714	0.0121694	1.91473		Gm5111	3.8793	1	0
Trip10	-1.99499	0.207115	0.683789		Pcdh8	3.87905	1	0
Nek6	-1.9921	0.138804	0.857597		K230010J24Rik	3.87697	1	0
Tubb6	-1.99153	1	0		Myot	3.86573	1	0
Tnfrsf22	-1.99066	1	0		Gm44433	3.86407	1	0
Dnajc21	-1.99006	1	0		CT009757.6	3.85183	1	0
Tgfb1	-1.98668	1	0		BC065397	3.84836	1	0
Cd300ld3	-1.98573	1	0		Lpar2	3.84469	1	0
Col4a6	-1.98512	0.0693583	1.1589		Gm15568	3.84316	1	0
St6galnac4	-1.98451	1	0		Palm3	3.84263	1	0
Zfp984	-1.98383	1	0		Gm13446	3.84165	1	0
Tro	-1.98335	1	0		Tmem79	3.83599	1	0
Dok1	-1.98235	1	0		Lbx2	3.83468	1	0
1700011I03Rik	-1.98114	1	0		Gm36933	3.83067	1	0
Mybl2	-1.97991	1	0		Tnni3	3.83032	1	0
Sh3bp5	-1.97922	1	0		Gm26588	3.82804	1	0
Fchsd2	-1.9791	0.00150069	2.82371		Zfp457	3.81664	1	0
Gm31805	-1.97731	1	0		Mfsd6l	3.81366	1	0
Slc35d2	-1.97677	1	0		Gm21541	3.80681	1	0
Plk1	-1.97431	1	0		Gm3294	3.80309	1	0
Gnl3	-1.97201	1	0		Tesc	3.78039	1	0
Gm17275	-1.97131	1	0		9530056K15Rik	3.77973	1	0
4933412A08Rik	-1.97079	1	0		Zbtb42	3.77597	1	0
Ttk	-1.9687	1	0		Glyctk	3.7673	1	0
Gm14168	-1.96691	1	0		Gm10778	3.76647	1	0
Ccnd2	-1.96544	3.53069e-32	31.4521		Trpm5	3.76122	1	0
Ssh2	-1.96494	1	0		Mrap2	3.75707	1	0
Angpt1	-1.96238	1	0		Gm42669	3.75513	1	0
Kctd12b	-1.96223	0.00433507	2.363		A330094K24Rik	3.75327	1	0
Gm17022	-1.96059	1	0		D930048G16Rik	3.74816	1	0
Nqo1	-1.96055	0.000789419	3.10269		Oxsr1	3.74189	1	0
Tcf19	-1.95996	1	0		Tmem221	3.73753	1	0
Gm15747	-1.95836	1	0		Gpr158	3.73657	1	0
Hectd2	-1.95775	1	0		Cyp2g1	3.73564	1	0
Smtn	-1.95644	0.000205872	3.6864		Syt6	3.72228	1	0
Eldr	-1.95636	1	0		Gm37060	3.72106	1	0
Snhg4	-1.95589	1	0		Ell3	3.71935	1	0
Ssfa2	-1.95572	1	0		Oprl1	3.71444	1	0
Rab29	-1.95251	1	0		AC115910.1	3.71072	1	0
Dock11	-1.95195	1	0		5730419F03Rik	3.69884	1	0
Btbd3	-1.9498	7.96999e-05	4.09854		Anxa9	3.6738	1	0
Kif22	-1.94911	1	0		Ankrd66	3.67071	1	0
Gm11715	-1.94872	1	0		Hmx3	3.66187	1	0
Gm12031	-1.94741	1	0		Hhla1	3.6594	1	0
Stat6	-1.94581	0.632491	0.198946		Cntn5	3.65173	1	0
Gm17035	-1.94489	1	0		F930015N05Rik	3.65046	1	0
Baz1a	-1.94286	1	0		2610528J11Rik	3.64749	1	0
Ednra	-1.93945	1	0		Muc5b	3.64362	1	0
Gm14305	-1.93896	1	0		Amer3	3.62766	1	0
Ncam1	-1.93744	1.44424e-08	7.84036		Wdr25	3.61805	1	0
Ctsh	-1.93718	1.59366e-25	24.7976		Pou4f1	3.61527	1	0
Spry4	-1.93649	0.0012905	2.88924		Chac1	3.61141	1	0
Gm14230	-1.93514	0.0571593	1.24291		Lncpint	3.61032	1	0
Chek2	-1.93514	1	0		Zbtb18	3.60887	1	0
Wwtr1	-1.93487	2.59338e-05	4.58613		Ccdc24	3.60828	1	0
Gabrb1	-1.93269	1	0		Myt1l	3.60472	1	0
Robo2	-1.9321	0.000447048	3.34965		Cyp1a2	3.59457	1	0
Fkbp11	-1.93097	6.52686e-06	5.1853		D630036H23Rik	3.59376	1	0
Cnr1	-1.93041	1	0		Slc9a2	3.58358	1	0
Sash1	-1.9258	1	0		Zfp947	3.57912	1	0
Gm4275	-1.92509	1	0		R3hdml	3.57779	1	0
Ctxn3	-1.92462	0.000140235	3.85314		Iffo2	3.57397	1	0
Gins3	-1.92462	1	0		4930509H03Rik	3.5716	1	0
Thsd7a	-1.92441	1	0		1810019D21Rik	3.56946	1	0
Tspan17	-1.92391	6.65334e-05	4.17696		Trdn	3.56144	1	0
Zeb2os	-1.92386	1	0		Hs3st2	3.55066	1	0
Npepl1	-1.92373	1	0		Afmid	3.54862	1	0
Fyn	-1.9213	1	0		Cyp2a5	3.54158	1	0
Gbp9	-1.92117	0.00020399	3.69039		Gm43789	3.54072	1	0
Pola2	-1.91993	1	0		Cacng5	3.53754	1	0
Ano1	-1.91872	1	0		Sh3rf2	3.53744	1	0
Car2	-1.91633	1.24189e-24	23.9059		Krt20	3.53685	1	0
Pde7b	-1.91581	0.00212075	2.67351		Fut1	3.5333	1	0
Dip2c	-1.91294	1	0		Cyb5r2	3.52946	1	0
Sycp3	-1.91274	1	0		Lpo	3.52922	1	0
Acsf2	-1.91201	9.61823e-05	4.01691		Gm807	3.52816	1	0
Aff2	-1.91174	1	0		Hist1h2be	3.52778	1	0
Igsf11	-1.91043	0.000284552	3.54584		Slc16a3	3.52588	1	0
Qsox1	-1.91027	4.36981e-23	22.3595		Icam5	3.52521	1	0
Gm1848	-1.91014	1.20609e-18	17.9186		Sptbn2	3.52415	1	0
Gm43765	-1.90954	1	0		Gm10804	3.52184	1	0
BC085271	-1.90901	1	0		Pak7	3.51825	1	0
Slc3a2	-1.90837	2.64449e-20	19.5777		Sh2d5	3.51358	1	0
Hykk	-1.9067	1	0		P2rx5	3.51072	1	0
Hal	-1.90207	1	0		Gm42609	3.50695	1	0
Gm27010	-1.90159	1	0		Actn3	3.50601	1	0
Gm13854	-1.90089	1	0		AC153524.4	3.50054	1	0
Rps2-ps11	-1.89894	1	0		Ano9	3.49922	1	0
Add2	-1.89819	1	0		9530053A07Rik	3.49799	1	0
Wisp1	-1.8967	2.67535e-07	6.57262		Capn12	3.49098	1	0
Gm17249	-1.8962	1	0		Dlgap2	3.48827	1	0
Gm43214	-1.89512	1	0		Gm44438	3.48632	1	0
Mpzl1	-1.89489	1.0637e-25	24.9732		Sox1	3.48583	1	0
Rab12	-1.89152	1	0		Wnt9a	3.48448	1	0
Gab3	-1.8915	1	0		BC048679	3.48269	1	0
Tspan9	-1.89092	0.00808835	2.09214		Tmprss9	3.47958	1	0
AC124426.4	-1.89078	1	0		Urah	3.46938	1	0
Dse	-1.8906	4.71915e-19	18.3261		9330121J05Rik	3.45873	1	0
Fstl3	-1.89035	1	0		Pcdha9	3.45781	1	0
Nt5e	-1.88903	0.121053	0.917026		Bend6	3.45487	1	0
Cdkn2b	-1.88895	1	0		Fbxo15	3.44964	1	0
Nusap1	-1.88885	1	0		Zfp819	3.44929	1	0
C430014B12Rik	-1.88636	1	0		Gm10513	3.44747	1	0
Rbm38	-1.8863	1	0		Pcnx2	3.43905	1	0
Vac14	-1.88579	1	0		Upk3bl	3.43567	1	0
Rbm43	-1.88348	1	0		Gpr149	3.43418	1	0
Medag	-1.88285	1	0		Gm43312	3.43405	1	0
AC153548.2	-1.88177	1	0		Thegl	3.42975	1	0
AC154828.2	-1.8797	1	0		Ptgs2os	3.42804	1	0
Rasgef1a	-1.87922	1	0		2310002F09Rik	3.42284	1	0
Tmem150a	-1.87828	1	0		Tmem211	3.42252	1	0
Axin2	-1.87822	0.000349888	3.45607		Gm10643	3.42102	1	0
Nr4a3	-1.87816	0.508759	0.293488		Tacr3	3.41777	1	0
Zfp703	-1.87757	1	0		Gm19569	3.41315	1	0
Ret	-1.87531	1	0		9430041J12Rik	3.41218	1	0
Ptprc	-1.87516	1	0		Clec4f	3.41096	1	0
Skp2	-1.8725	1	0		5330406M23Rik	3.39777	1	0
Gm15645	-1.87229	1	0		Svop	3.39495	1	0
Gm43126	-1.87133	1.21755e-12	11.9145		Fgf5	3.39488	1	0
Iigp1	-1.86827	1	0		Pnmal1	3.38418	1	0
Gpr157	-1.86602	1	0		Pard6b	3.38293	1	0
Nlgn3	-1.86572	2.56022e-14	13.5917		Gm15912	3.38007	1	0
Tcf7l2	-1.86562	1.41208e-15	14.8501		Zfp750	3.37563	1	0
Jam3	-1.86522	3.31551e-12	11.4794		Slco1a5	3.37435	1	0
Gm45257	-1.86509	1	0		Gm45428	3.37316	1	0
Stag3	-1.86409	1	0		Cdk15	3.37151	1	0
Ripor1	-1.86177	3.34555e-06	5.47553		Klhl10	3.36856	1	0
Gm12840	-1.86141	1	0		Ppp2r2c	3.36799	1	0
Gm13305	-1.86066	9.10474e-09	8.04073		Cntn2	3.36655	1	0
Mal	-1.86046	1	0		Gm35963	3.34927	1	0
Cdca3	-1.86016	1	0		2210017I01Rik	3.34865	1	0
Satb2	-1.86007	1	0		Chrm3	3.34837	1	0
Kank4	-1.85961	1	0		Stxbp5l	3.34765	1	0
Rin2	-1.85904	2.60502e-09	8.58419		Mapt	3.34703	1	0
Plpp1	-1.85903	0.00113447	2.94521		AC123534.1	3.34407	1	0
Itpripl1	-1.85873	1.10375e-09	8.95713		Gm42890	3.34273	1	0
Gm16486	-1.85642	6.58594e-08	7.18138		Gm17491	3.34184	1	0
Dpp4	-1.85622	0.0619403	1.20803		Ecel1	3.33701	1	0
Spag4	-1.85619	1	0		Dlx6	3.33095	1	0
AC156163.1	-1.85507	1	0		Usp43	3.31974	1	0
Ap3m1-ps	-1.85408	0.0172525	1.76315		Pabpc1l	3.31595	1	0
Gm27204	-1.85133	1	0		1810008I18Rik	3.31195	1	0
Tbc1d2b	-1.85055	1	0		3110070M22Rik	3.30951	1	0
Kitl	-1.84842	1	0		Zfp850	3.30728	1	0
Gm19680	-1.84806	1	0		E130018N17Rik	3.30702	1	0
Gm45884	-1.84785	1	0		Fam196a	3.30643	1	0
Fer1l5	-1.84602	1	0		Slc5a11	3.30641	1	0
Gm5809	-1.84558	1	0		Gm28729	3.29956	1	0
Gga2	-1.84398	0.0776491	1.10986		Ube2cbp	3.29668	1	0
Gm6905	-1.84385	1	0		Gm43009	3.29592	1	0
Il11ra1	-1.84225	1.98852e-09	8.70147		Sstr2	3.28926	1	0
Fam43a	-1.84137	1	0		Gm42372	3.28823	1	0
Zfp449	-1.84029	1	0		Kcnf1	3.28792	1	0
Axl	-1.83927	1.52195e-13	12.8176		Tmem125	3.28711	1	0
Cmtm3	-1.83718	0.000222673	3.65233		Ppp1r3f	3.28651	1	0
Klf11	-1.83703	3.73268e-06	5.42798		Elavl4	3.28509	1	0
Cd200	-1.83498	1	0		Gpr139	3.28212	1	0
Plekhg2	-1.83379	0.00057441	3.24078		4921504A21Rik	3.28041	1	0
Slc41a1	-1.83084	2.94731e-11	10.5306		Myl3	3.28025	1	0
B2m	-1.82839	9.65582e-40	39.0152		Dnajc28	3.27949	1	0
Tpmt	-1.82586	1	0		Arhgdig	3.27892	1	0
Gm8818	-1.82459	1	0		AC115744.1	3.27797	1	0
6030443J06Rik	-1.82356	1	0		Tmem169	3.26693	1	0
Gm7008	-1.82114	1	0		Gm45338	3.26047	1	0
Znhit6	-1.82102	0.511024	0.291559		Rtkn2	3.25562	1	0
Chrm1	-1.82078	0.82911	0.0813879		AC079680.2	3.25423	1	0
Sema4g	-1.82057	1	0		Bcas3os1	3.25263	1	0
Ctso	-1.81806	0.0297638	1.52631		Gm45204	3.23029	1	0
Gm38158	-1.81765	1	0		C78859	3.22878	1	0
Mcm3	-1.81656	1	0		Mcub	3.227	1	0
Mutyh	-1.81631	1	0		Arhgef16	3.22623	1	0
Cdk6	-1.81558	4.86071e-23	22.3133		Cacna1b	3.22392	1	0
Gm16401	-1.81553	1	0		Ptchd4	3.22271	1	0
Gm4316	-1.81291	0.0104736	1.9799		Arhgef37	3.22187	1	0
Endou	-1.80933	1	0		Ssc5d	3.22098	1	0
Rasl12	-1.80896	1	0		Gm43948	3.22006	1	0
Gm17934	-1.80802	1	0		Gm42693	3.21738	1	0
Git1	-1.80393	1	0		Nkx3-1	3.21697	1	0
Gm17597	-1.80313	1	0		Mfsd4b1	3.21469	1	0
Gm16894	-1.8025	1	0		4930429P21Rik	3.21425	1	0
Slc25a40	-1.80179	1	0		Tstd3	3.2125	1	0
2700038G22Rik	-1.80142	1	0		Flrt1	3.20931	1	0
Alms1-ps2	-1.80132	1	0		C130071C03Rik	3.209	1	0
Gm12418	-1.80103	1	0		Lmntd2	3.20717	1	0
Fcgrt	-1.80093	1.25629e-26	25.9009		Gm37509	3.20492	1	0
Gm20635	-1.80088	1	0		Wdr72	3.20114	1	0
Mapk3	-1.79937	0.711388	0.147893		Efna3	3.19668	1	0
Jak3	-1.79913	1	0		Gm15697	3.19586	1	0
Gpt2	-1.79846	1.66591e-05	4.77835		Sec16b	3.19505	1	0
Phf10	-1.79833	1	0		Wt1	3.19421	1	0
Ivd	-1.79727	0.0311162	1.50701		Zfp202	3.19324	1	0
Gm28536	-1.79723	1	0		Scd3	3.19268	1	0
Serpinh1	-1.79687	7.77627e-52	51.1092		Gda	3.18984	1	0
Fa2h	-1.79644	1	0		Calca	3.18956	1	0
Cbfa2t3	-1.79571	1	0		Tnnt2	3.18647	1	0
Parp3	-1.79508	1	0		Dlx4	3.18382	1	0
Tmem255a	-1.7931	1	0		Kdm4d	3.18165	1	0
Gm43504	-1.79138	1	0		Fgf9	3.18158	1	0
Adamts2	-1.7896	1	0		Gm35147	3.18128	1	0
Kcnab3	-1.7888	1	0		Rsad1	3.17988	1	0
Nepro	-1.78692	1	0		Cbx7	3.17599	1	0
Gm13285	-1.78666	1	0		Gm43318	3.17414	1	0
Sdc2	-1.78378	1.25203e-12	11.9024		0610033M10Rik	3.16944	1	0
Cenpm	-1.78263	1	0		Xk	3.16929	1	0
Pcdh9	-1.78093	0.000218938	3.65968		Gm10699	3.16019	1	0
Vgll3	-1.78018	1	0		Wdr93	3.15812	1	0
Birc5	-1.77999	1	0		A730056A06Rik	3.15789	1	0
Ldb2	-1.77999	1	0		Pnma2	3.15314	1	0
Btbd19	-1.77961	1	0		Krt19	3.14946	1	0
Myl9	-1.77946	3.33494e-05	4.47691		AC159244.3	3.14936	1	0
Hfe	-1.7774	1	0		Lypd1	3.14245	1	0
Gm3336	-1.77563	1	0		BC001981	3.14188	1	0
Esrra	-1.77541	1	0		Gm45201	3.14034	1	0
Maged2	-1.77451	9.70495e-32	31.013		Car8	3.13891	1	0
Tlnrd1	-1.77207	1	0		Gm9910	3.13792	1	0
Rarres2	-1.77197	0.00941991	2.02595		Crtam	3.13751	1	0
AY074887	-1.77176	1	0		Gm44913	3.13677	1	0
Gm9776	-1.77151	1	0		C530050E15Rik	3.12727	1	0
Cenpl	-1.77133	1	0		Gm37461	3.12648	1	0
Notch4	-1.77115	1	0		6330415B21Rik	3.12589	1	0
Rap1gap	-1.77031	1	0		Gm37127	3.1246	1	0
Psrc1	-1.76992	1	0		Gm8765	3.11735	1	0
Prim1	-1.76846	1	0		Gm10578	3.11648	1	0
Gm42972	-1.76582	1	0		Grhl1	3.11636	1	0
Bvht	-1.76566	1	0		Gm26583	3.11458	1	0
Gbp8	-1.76434	0.0347378	1.4592		Gad2	3.1134	1	0
Gm38163	-1.76419	1	0		Gsta3	3.11158	1	0
Map6d1	-1.76354	1	0		Gm42690	3.10682	1	0
Ccnb1-ps	-1.76276	1	0		Zfp335os	3.10388	1	0
Sh3bgrl	-1.7616	3.38037e-23	22.471		Fam92b	3.10373	1	0
Rab34	-1.76083	8.70469e-05	4.06025		Cldn23	3.10318	1	0
Gm13463	-1.75956	0.541765	0.266189		Nabp1	3.1013	1	0
Spin2c	-1.75638	1	0		Hcn4	3.09874	1	0
Grina	-1.75628	2.0997e-13	12.6778		AI593442	3.09618	1	0
St6galnac6	-1.75594	1	0		Piga	3.09499	1	0
Tradd	-1.75542	1	0		Nos2	3.09235	1	0
CT025642.2	-1.75461	1	0		Pou2af1	3.09154	1	0
Igf1	-1.7529	2.88914e-05	4.53923		Gm27008	3.08997	1	0
Lyn	-1.75276	1	0		Rgs20	3.08968	1	0
Ccdc125	-1.75221	1	0		Ttll8	3.08823	1	0
Sh3kbp1	-1.75006	1	0		AC164702.1	3.07973	1	0
Gm6981	-1.74926	1	0		Olfr1512	3.07749	1	0
Myh9	-1.74849	6.26355e-05	4.20318		Atp8b5	3.07656	1	0
Gm42846	-1.74711	0.0283982	1.54671		Kcnq3	3.07525	1	0
Dbf4	-1.74683	1	0		Gm17655	3.07186	1	0
CT025603.2	-1.74576	1	0		Prr7	3.07094	1	0
Epn2	-1.74494	0.000697504	3.15645		Gm45560	3.06891	1	0
Gm5454	-1.74367	4.53903e-05	4.34304		Gm13688	3.06471	1	0
Rgs6	-1.74337	1	0		Polr3g	3.06469	1	0
Dpy19l1	-1.74302	1	0		Ribc1	3.05973	1	0
Bhlhe40	-1.74288	5.70562e-08	7.2437		Phf21b	3.05393	1	0
Elf1	-1.74144	1	0		Cenpj	3.04805	1	0
Gm13403	-1.74097	1	0		Gm33280	3.04379	1	0
Cdca2	-1.74068	1	0		Zfp775	3.0432	1	0
Tjp1	-1.74064	4.61663e-07	6.33568		Gm17705	3.04047	1	0
Gm43539	-1.7395	0.079902	1.09744		Pof1b	3.04039	1	0
CT009696.4	-1.73942	1	0		Lrrc23	3.04008	1	0
Gm37696	-1.73886	1	0		5330411J11Rik	3.03831	1	0
Adamts7	-1.73805	1	0		4833417C18Rik	3.03622	1	0
Gm26980	-1.73716	1	0		Olfr461	3.03514	1	0
Pamr1	-1.73687	1	0		Cdhr1	3.02954	1	0
Nxpe2	-1.73633	1	0		Celf6	3.02842	1	0
Ifngr1	-1.73628	0.334486	0.475622		Gm37176	3.02429	1	0
Mapk7	-1.73529	1	0		B230206I08Rik	3.02372	1	0
Gm15655	-1.73487	1	0		Fbxl13	3.01864	1	0
Cenpi	-1.73358	1	0		D830039M14Rik	3.01189	1	0
[truncated: 7,086 more rows]
