# Supplementary material for: Crosstalk Signaling Between the Epithelial and Non-Epithelial Compartments of the Mouse Inner Ear
Source: J Assoc Res Otolaryngol. 2025 Mar 13;26(2):127–45. doi: 10.1007/s10162-025-00980-7 (PMC11996748; doi:10.1007/s10162-025-00980-7)
Supplement: Supplementary file 3 — Supplementary file3 (XLSX 20 KB) [file 10162_2025_980_MOESM3_ESM.xlsx]

## Sheet: mes-subcluster.de.genes
Table S2	Differential gene expression among all 3 mesenchymal cell sub-clusters. Related to Figure 4D
S0-S2 cell states: differential gene expression using Wilcoxon Rank Sum Test
gene	cluster	p_val	avg_log2FC	pct.1	pct.2	p_val_adj
Wif1	S0	3.48764e-17	2.70505	0.805	0.375	8.96149e-13
Ptn	S0	3.61931e-16	0.688962	1	1	9.29981e-12
Rbp1	S0	2.37187e-13	1.59737	0.954	0.846	6.09453e-09
Serpine2	S0	2.75194e-13	1.27744	0.954	0.831	7.07111e-09
Col2a1	S0	1.6535e-11	1.19022	0.977	0.949	4.24866e-07
Col11a2	S0	2.27389e-11	1.49865	0.897	0.699	5.84275e-07
Col9a1	S0	6.29989e-11	1.05941	0.977	0.912	1.61876e-06
Slc25a4	S0	7.61695e-11	0.68545	0.989	1	1.95718e-06
Gpr37	S0	8.60526e-11	2.05937	0.713	0.397	2.21112e-06
Synpr	S0	3.57184e-10	4.26079	0.333	0.029	9.17785e-06
Col9a3	S0	8.08009e-10	0.927986	0.966	0.897	2.07618e-05
Coch	S0	1.37867e-09	1.26242	0.885	0.801	3.54248e-05
Fabp7	S0	2.20548e-09	2.07462	0.724	0.404	5.66699e-05
Otor	S0	2.28634e-09	0.979408	1	0.971	5.87475e-05
Abhd2	S0	5.46338e-09	1.83048	0.989	0.978	0.000140382
Ptp4a2	S0	1.45811e-08	0.651038	0.989	0.993	0.000374662
Ablim1	S0	2.74528e-08	1.40611	0.724	0.404	0.000705399
Cav1	S0	4.31609e-08	1.80679	0.621	0.279	0.00110902
Fam181b	S0	5.38764e-08	3.49042	0.356	0.074	0.00138435
Plekhb1	S0	1.10156e-07	2.75987	0.437	0.147	0.00283046
S100b	S0	2.54421e-07	1.29908	0.874	0.721	0.00653735
Plac9b	S0	3.11488e-07	2.44677	0.54	0.257	0.00800369
Col8a1	S1	1.20282e-21	3.05677	0.859	0.211	3.09065e-17
Gja1	S1	2.15678e-19	3.3916	0.775	0.197	5.54184e-15
Car3	S1	9.00566e-19	1.44611	1	0.928	2.314e-14
Frzb	S1	1.4902e-16	2.88604	0.676	0.145	3.82908e-12
Apoe	S1	1.22543e-15	0.968886	1	0.993	3.14875e-11
Slc13a3	S1	2.64969e-15	3.30749	0.549	0.079	6.80839e-11
Ntrk2	S1	7.14454e-15	2.74688	0.704	0.217	1.83579e-10
Rbp4	S1	2.43277e-14	2.603	0.803	0.375	6.25101e-10
Fgfbp1	S1	2.88756e-14	2.67491	0.408	0.02	7.41959e-10
Ogn	S1	3.46336e-14	1.76808	0.817	0.276	8.89912e-10
Ppp1r1a	S1	3.93491e-12	2.35737	0.676	0.23	1.01108e-07
Antxr1	S1	6.34394e-12	1.63998	0.901	0.441	1.63008e-07
Nebl	S1	1.40721e-11	1.6159	0.915	0.572	3.61583e-07
Pfn2	S1	2.26601e-11	1.92995	0.746	0.303	5.8225e-07
Npnt	S1	3.32467e-11	2.066	0.732	0.289	8.54274e-07
Fam129a	S1	7.6788e-11	6.44969	0.296	0.013	1.97307e-06
Tgfbr3	S1	2.2578e-10	1.27679	0.958	0.553	5.80141e-06
Slc7a3	S1	4.27229e-10	5.41273	0.296	0.02	1.09777e-05
Glul	S1	5.20038e-10	2.26516	0.549	0.158	1.33624e-05
Itga8	S1	9.4177e-10	1.55765	0.732	0.329	2.41988e-05
Gpx3	S1	1.37913e-09	2.99865	0.394	0.072	3.54367e-05
Tmsb4x	S1	1.49821e-09	0.912817	0.789	0.408	3.84964e-05
Lox	S1	1.51502e-09	1.40315	0.634	0.217	3.89285e-05
Dpp4	S1	1.79364e-09	1.54495	0.521	0.132	4.60876e-05
Mfap4	S1	2.80238e-09	1.35921	0.831	0.401	7.2007e-05
Cpz	S1	4.07657e-09	1.48159	0.789	0.368	0.000104748
Cyfip2	S1	4.11988e-09	4.8522	0.352	0.059	0.00010586
Tjp1	S1	4.74236e-09	1.43993	0.859	0.474	0.000121855
Steap3	S1	7.23569e-09	1.27641	0.915	0.526	0.000185921
Crabp2	S1	8.7393e-09	1.47757	0.465	0.112	0.000224556
Olfml2a	S1	1.25462e-08	2.85642	0.423	0.099	0.000322374
Ccdc80	S1	1.26941e-08	1.48259	0.775	0.395	0.000326175
Car14	S1	1.60446e-08	1.12606	0.986	0.803	0.000412265
Ptprd	S1	1.62408e-08	1.79626	0.577	0.217	0.000417307
Plekhh2	S1	2.20206e-08	1.68453	0.62	0.243	0.000565818
Nid2	S1	2.56813e-08	1.27746	0.915	0.671	0.000659882
Csrp2	S1	2.91472e-08	3.32148	0.31	0.046	0.000748936
Igfbp2	S1	3.17784e-08	0.990433	1	0.928	0.000816547
Cavin2	S1	4.79504e-08	3.08758	0.394	0.099	0.00123209
Glns-ps1	S1	6.3295e-08	1.6152	0.451	0.125	0.00162636
Itm2a	S1	6.39131e-08	1.15464	0.831	0.559	0.00164225
Slc7a11	S1	6.47314e-08	2.09814	0.972	0.901	0.00166327
Cavin1	S1	8.22547e-08	1.23607	0.831	0.526	0.00211353
E030013I19Rik	S1	1.1613e-07	1.81587	0.465	0.138	0.00298395
Adk	S1	1.30729e-07	1.76473	0.62	0.257	0.00335909
Meg3	S1	2.36845e-07	4.25077	0.268	0.039	0.00608574
Cnn2	S1	2.43443e-07	1.32469	0.704	0.336	0.00625528
Pdpn	S1	2.52841e-07	1.13641	0.901	0.638	0.00649674
Serping1	S1	2.6103e-07	1.71378	0.662	0.349	0.00670716
Scpep1	S1	2.66565e-07	1.26469	0.704	0.349	0.0068494
Cryab	S1	2.77844e-07	1.23746	0.62	0.263	0.00713919
Phldb2	S1	3.17534e-07	1.45876	0.69	0.342	0.00815904
Tnfrsf11b	S1	3.43194e-07	2.43707	0.408	0.118	0.00881837
Slc13a4	S1	3.65726e-07	1.56509	0.676	0.355	0.00939734
Gpc3	S2	4.08084e-20	4.60326	0.646	0.082	1.04857e-15
Hpca	S2	1.18252e-16	5.14885	0.446	0.019	3.03848e-12
Musk	S2	2.78626e-16	2.61069	0.677	0.127	7.1593e-12
Dmp1	S2	2.48935e-14	4.72645	0.492	0.07	6.39639e-10
Cpm	S2	5.18535e-14	3.08723	0.646	0.171	1.33238e-09
Gcg	S2	1.13745e-13	3.70809	0.369	0.013	2.92267e-09
Lum	S2	1.58442e-13	3.11594	0.785	0.361	4.07116e-09
A4galt	S2	3.50925e-12	6.32267	0.323	0.013	9.01701e-08
Sparcl1	S2	4.05839e-12	1.24676	1	0.987	1.0428e-07
Hhip	S2	4.87784e-12	5.53763	0.338	0.019	1.25336e-07
Cxcl12	S2	5.23227e-12	1.8575	0.923	0.608	1.34443e-07
Qpct	S2	1.35114e-11	2.76869	0.554	0.146	3.47175e-07
Igf2	S2	1.63159e-11	1.91676	0.8	0.354	4.19237e-07
Tgfbi	S2	1.74851e-11	1.69312	0.892	0.513	4.4928e-07
Dcn	S2	2.05647e-11	1.53655	0.954	0.88	5.28409e-07
Cplx2	S2	2.13534e-11	2.66482	0.569	0.133	5.48677e-07
Cd83	S2	5.70581e-11	5.4275	0.354	0.038	1.46611e-06
Laptm4a	S2	5.82858e-11	0.900636	1	0.899	1.49765e-06
Pcp4l1	S2	4.75334e-10	2.80386	0.4	0.063	1.22137e-05
Col15a1	S2	1.09319e-09	1.64039	0.831	0.468	2.80896e-05
Col26a1	S2	1.41783e-09	1.57663	0.815	0.456	3.64313e-05
Vcam1	S2	2.39873e-09	1.54491	0.708	0.316	6.16355e-05
Stxbp6	S2	2.65084e-09	3.64976	0.415	0.089	6.81133e-05
C1qtnf2	S2	4.6925e-09	2.02901	0.462	0.101	0.000120574
Igf1	S2	2.68719e-08	2.71253	0.6	0.285	0.000690474
Tgfbr2	S2	3.12385e-08	1.18091	0.877	0.582	0.000802674
Ctsb	S2	5.23931e-08	0.811639	0.985	0.848	0.00134624
Cask	S2	5.44702e-08	1.40758	0.769	0.43	0.00139961
Maml2	S2	6.6137e-08	1.7307	0.785	0.392	0.00169939
Col3a1	S2	7.45047e-08	1.07096	0.969	0.956	0.0019144
Ece1	S2	7.76991e-08	1.73525	0.569	0.209	0.00199648
F11r	S2	1.13241e-07	1.46148	0.585	0.222	0.00290974
Hk2	S2	1.14601e-07	1.43686	0.862	0.576	0.00294467
Ptch1	S2	1.34143e-07	1.80577	0.646	0.278	0.00344681
Lamb1	S2	2.56906e-07	1.08147	0.923	0.709	0.00660121
Pltp	S2	2.60604e-07	1.03034	0.908	0.646	0.00669621
Bace2	S2	3.02979e-07	1.61287	0.523	0.19	0.00778504
